# Supplementary material for: Metagenomic insights into isolable bacterial communities and antimicrobial resistance in airborne dust from pig farms
Source: Front Vet Sci. 2024 May 30;11:1362011. doi: 10.3389/fvets.2024.1362011 (PMC11169874; doi:10.3389/fvets.2024.1362011)
Supplement: Supplementary file 1 [file Table_1.xlsx]

## Sheet: Cover page 
Metagenomic insights into isolable bacterial communities and antimicrobial resistance in airborne dust from pig farms
Si Thu Hein1,2, Rangsiya Prathan2, Songsak Srisanga2, Dudsadee Muenhor3, Thidathip Wongsurawat4,5, Piroon Jenjaroenpun4,5, Padet Tummaruk6 & Rungtip Chuanchuen2*
1International Graduate Program of Veterinary Science and Technology, Faculty of Veterinary Science, Chulalongkorn University, Bangkok, Thailand.
2Research Unit in Microbial Food Safety and Antimicrobial Resistance, Department of Veterinary Public Health, Faculty of Veterinary Science, Chulalongkorn University, Bangkok, Thailand.
3Faculty of Environmental Management, Prince of Songkla University, Hat Yai, Songkhla, Thailand.
4Division of Medical Bioinformatics, Research Department, Faculty of Medicine Siriraj Hospital, Mahidol University, Bangkok, Thailand.
5Siriraj Long-Read Lab (Si-LoL), Faculty of Medicine Siriraj Hospital, Bangkok, Thailand.
6Centre of Excellence in Swine Reproduction, Department of Obstetrics, Gynaecology and Reproduction, Faculty of Veterinary Science, Chulalongkorn University, Bangkok, Thailand.
*email: chuanchuen.r@gmail.com

## Sheet: Table S1
Table S1. Kraken 2 results of bacterial communities from the airborne dust inside the pig farms (n=7)
name	taxRank	taxID	Max	Farm 3.cladeReads	Farm 4.cladeReads	Farm 5.cladeReads	Farm 6.cladeReads	Farm 7.cladeReads	Farm 8.cladeReads	Farm 9.cladeReads	lineage
Staphylococcus chromogenes	S	46126	125740	123056	1074	98	1079	79768	19906	125738	cellular&nbsp;organisms>Bacteria>Terrabacteria&nbsp;group>Firmicutes>Bacilli>Bacillales>Staphylococcaceae>Staphylococcus
Mammaliicoccus sciuri	S	1296	105570	38017	3772	180	244	105574	5459	3460	cellular&nbsp;organisms>Bacteria>Terrabacteria&nbsp;group>Firmicutes>Bacilli>Bacillales>Staphylococcaceae>Mammaliicoccus
Staphylococcus haemolyticus	S	1283	128290	1397	5917	19516	38631	6180	128286	10741	cellular&nbsp;organisms>Bacteria>Terrabacteria&nbsp;group>Firmicutes>Bacilli>Bacillales>Staphylococcaceae>Staphylococcus
Rothia nasimurium	S	85336	56808	24953	1203	56808	12696	13338	34491	22311	cellular&nbsp;organisms>Bacteria>Terrabacteria&nbsp;group>Actinobacteria>Actinomycetia>Micrococcales>Micrococcaceae>Rothia
Acinetobacter towneri	S	202956	70846	70846	30932	13390	30043	10201	16760	815	cellular&nbsp;organisms>Bacteria>Proteobacteria>Gammaproteobacteria>Moraxellales>Moraxellaceae>Acinetobacter
Escherichia coli	S	562	38858	1053	2176	2172	38858	289	502	197	cellular&nbsp;organisms>Bacteria>Proteobacteria>Gammaproteobacteria>Enterobacterales>Enterobacteriaceae>Escherichia
Staphylococcus hyicus	S	1284	37467	2236	1774	1593	2044	13231	2716	37467	cellular&nbsp;organisms>Bacteria>Terrabacteria&nbsp;group>Firmicutes>Bacilli>Bacillales>Staphylococcaceae>Staphylococcus
Cytobacillus kochii	S	859143	36168	NA	23	NA	NA	2086	1842	36168	cellular&nbsp;organisms>Bacteria>Terrabacteria&nbsp;group>Firmicutes>Bacilli>Bacillales>Bacillaceae>Cytobacillus
Bacillus cereus	S	1396	118010	118006	7207	150	6227	563	4414	481	cellular&nbsp;organisms>Bacteria>Terrabacteria&nbsp;group>Firmicutes>Bacilli>Bacillales>Bacillaceae>Bacillus>Bacillus&nbsp;cereus&nbsp;group
Staphylococcus simulans	S	1286	91118	91118	119	30	95	396	229	1855	cellular&nbsp;organisms>Bacteria>Terrabacteria&nbsp;group>Firmicutes>Bacilli>Bacillales>Staphylococcaceae>Staphylococcus
Faecalibacter bovis	S	2898187	14626	190	5321	14626	3303	NA	NA	NA	cellular&nbsp;organisms>Bacteria>FCB&nbsp;group>Bacteroidetes/Chlorobi&nbsp;group>Bacteroidota>Flavobacteriia>Flavobacteriales>Weeksellaceae>Faecalibacter
Staphylococcus epidermidis	S	1282	32085	1282	206	3496	2956	1840	32085	1186	cellular&nbsp;organisms>Bacteria>Terrabacteria&nbsp;group>Firmicutes>Bacilli>Bacillales>Staphylococcaceae>Staphylococcus
Micrococcus luteus	S	1270	81115	81115	470	1747	542	13306	8009	4237	cellular&nbsp;organisms>Bacteria>Terrabacteria&nbsp;group>Actinobacteria>Actinomycetia>Micrococcales>Micrococcaceae>Micrococcus
Staphylococcus pasteuri	S	45972	13575	169	15	13575	9978	92	215	69	cellular&nbsp;organisms>Bacteria>Terrabacteria&nbsp;group>Firmicutes>Bacilli>Bacillales>Staphylococcaceae>Staphylococcus
Stutzerimonas stutzeri	S	316	18806	36	279	677	18501	1047	1120	18806	cellular&nbsp;organisms>Bacteria>Proteobacteria>Gammaproteobacteria>Pseudomonadales>Pseudomonadaceae>Stutzerimonas>Stutzerimonas&nbsp;stutzeri&nbsp;group>Stutzerimonas&nbsp;stutzeri&nbsp;subgroup
Staphylococcus sp. 11-B-312	S	2799680	54703	54703	9788	12006	17358	8012	10093	760	cellular&nbsp;organisms>Bacteria>Terrabacteria&nbsp;group>Firmicutes>Bacilli>Bacillales>Staphylococcaceae>Staphylococcus>unclassified&nbsp;Staphylococcus
Bacillus glycinifermentans	S	1664069	21119	45	38	NA	24	21119	1248	858	cellular&nbsp;organisms>Bacteria>Terrabacteria&nbsp;group>Firmicutes>Bacilli>Bacillales>Bacillaceae>Bacillus
Bacillus thuringiensis	S	1428	66518	66518	5408	178	4059	455	9450	296	cellular&nbsp;organisms>Bacteria>Terrabacteria&nbsp;group>Firmicutes>Bacilli>Bacillales>Bacillaceae>Bacillus>Bacillus&nbsp;cereus&nbsp;group
Moraxella sp. FZFQ2102	S	2953752	38506	38506	568	1419	5288	17736	2969	722	cellular&nbsp;organisms>Bacteria>Proteobacteria>Gammaproteobacteria>Moraxellales>Moraxellaceae>Moraxella>unclassified&nbsp;Moraxella
Acinetobacter indicus	S	756892	23598	23598	8579	5652	3318	1233	5311	237	cellular&nbsp;organisms>Bacteria>Proteobacteria>Gammaproteobacteria>Moraxellales>Moraxellaceae>Acinetobacter
Macrococcus canis	S	1855823	51687	51687	65	469	6635	3369	830	163	cellular&nbsp;organisms>Bacteria>Terrabacteria&nbsp;group>Firmicutes>Bacilli>Bacillales>Staphylococcaceae>Macrococcus
Bacillus altitudinis	S	293387	49649	49649	925	20	434	18	55	24	cellular&nbsp;organisms>Bacteria>Terrabacteria&nbsp;group>Firmicutes>Bacilli>Bacillales>Bacillaceae>Bacillus>Bacillus&nbsp;altitudinis&nbsp;complex
Corynebacterium xerosis	S	1725	47793	47793	516	1072	386	6920	3162	561	cellular&nbsp;organisms>Bacteria>Terrabacteria&nbsp;group>Actinobacteria>Actinomycetia>Corynebacteriales>Corynebacteriaceae>Corynebacterium
Acinetobacter junii	S	40215	14195	224	162	58	187	14195	1254	470	cellular&nbsp;organisms>Bacteria>Proteobacteria>Gammaproteobacteria>Moraxellales>Moraxellaceae>Acinetobacter
Bacillus safensis	S	561879	19260	19260	943	342	11551	129	2558	91	cellular&nbsp;organisms>Bacteria>Terrabacteria&nbsp;group>Firmicutes>Bacilli>Bacillales>Bacillaceae>Bacillus
Priestia megaterium	S	1404	11994	11994	6582	1327	5416	691	6648	2342	cellular&nbsp;organisms>Bacteria>Terrabacteria&nbsp;group>Firmicutes>Bacilli>Bacillales>Bacillaceae>Priestia
Staphylococcus aureus	S	1280	17425	17425	1969	2475	5216	12387	14310	8042	cellular&nbsp;organisms>Bacteria>Terrabacteria&nbsp;group>Firmicutes>Bacilli>Bacillales>Staphylococcaceae>Staphylococcus
Acinetobacter baumannii	S	470	14279	7179	6056	1736	4270	1255	14279	338	cellular&nbsp;organisms>Bacteria>Proteobacteria>Gammaproteobacteria>Moraxellales>Moraxellaceae>Acinetobacter>Acinetobacter&nbsp;calcoaceticus/baumannii&nbsp;complex
Moraxella bovoculi	S	386891	9409	506	NA	325	9409	4780	296	163	cellular&nbsp;organisms>Bacteria>Proteobacteria>Gammaproteobacteria>Moraxellales>Moraxellaceae>Moraxella
Acinetobacter sp. ASP199	S	2773709	8548	208	352	3859	8548	89	1440	52	cellular&nbsp;organisms>Bacteria>Proteobacteria>Gammaproteobacteria>Moraxellales>Moraxellaceae>Acinetobacter>unclassified&nbsp;Acinetobacter
Aerococcus urinaeequi	S	51665	11335	654	360	712	4428	1299	11335	7913	cellular&nbsp;organisms>Bacteria>Terrabacteria&nbsp;group>Firmicutes>Bacilli>Lactobacillales>Aerococcaceae>Aerococcus
Acinetobacter schindleri	S	108981	5200	1226	3429	5200	2726	312	1309	3295	cellular&nbsp;organisms>Bacteria>Proteobacteria>Gammaproteobacteria>Moraxellales>Moraxellaceae>Acinetobacter
Cytobacillus firmus	S	1399	7151	160	1195	NA	NA	459	434	7151	cellular&nbsp;organisms>Bacteria>Terrabacteria&nbsp;group>Firmicutes>Bacilli>Bacillales>Bacillaceae>Cytobacillus
Paenibacillus ihbetae	S	1870820	4365	4253	4365	NA	NA	NA	NA	NA	cellular&nbsp;organisms>Bacteria>Terrabacteria&nbsp;group>Firmicutes>Bacilli>Bacillales>Paenibacillaceae>Paenibacillus
Staphylococcus cohnii	S	29382	6789	3336	1907	3930	6789	2369	1058	270	cellular&nbsp;organisms>Bacteria>Terrabacteria&nbsp;group>Firmicutes>Bacilli>Bacillales>Staphylococcaceae>Staphylococcus
Macrococcus epidermidis	S	1902580	26974	26974	26	281	3474	275	18	NA	cellular&nbsp;organisms>Bacteria>Terrabacteria&nbsp;group>Firmicutes>Bacilli>Bacillales>Staphylococcaceae>Macrococcus
Staphylococcus saprophyticus	S	29385	6685	1233	976	584	6685	1075	1398	4023	cellular&nbsp;organisms>Bacteria>Terrabacteria&nbsp;group>Firmicutes>Bacilli>Bacillales>Staphylococcaceae>Staphylococcus
Stenotrophomonas maltophilia	S	40324	3861	243	3861	NA	NA	NA	30	NA	cellular&nbsp;organisms>Bacteria>Proteobacteria>Gammaproteobacteria>Xanthomonadales>Xanthomonadaceae>Stenotrophomonas>Stenotrophomonas&nbsp;maltophilia&nbsp;group
Paenibacillus glucanolyticus	S	59843	3684	2744	3684	NA	NA	169	NA	NA	cellular&nbsp;organisms>Bacteria>Terrabacteria&nbsp;group>Firmicutes>Bacilli>Bacillales>Paenibacillaceae>Paenibacillus
Sphingobacterium sp. LZ7M1	S	2961941	3661	806	3661	3216	188	74	43	NA	cellular&nbsp;organisms>Bacteria>FCB&nbsp;group>Bacteroidetes/Chlorobi&nbsp;group>Bacteroidota>Sphingobacteriia>Sphingobacteriales>Sphingobacteriaceae>Sphingobacterium>unclassified&nbsp;Sphingobacterium
Sphingobacterium hotanense	S	649196	12495	12495	799	2696	150	766	8639	232	cellular&nbsp;organisms>Bacteria>FCB&nbsp;group>Bacteroidetes/Chlorobi&nbsp;group>Bacteroidota>Sphingobacteriia>Sphingobacteriales>Sphingobacteriaceae>Sphingobacterium
Acinetobacter sp. SH20PTE14	S	2905879	3876	3417	1698	3876	590	57	1090	28	cellular&nbsp;organisms>Bacteria>Proteobacteria>Gammaproteobacteria>Moraxellales>Moraxellaceae>Acinetobacter>unclassified&nbsp;Acinetobacter
Cohnella sp. LGH	S	1619153	3492	2607	3492	NA	NA	NA	NA	NA	cellular&nbsp;organisms>Bacteria>Terrabacteria&nbsp;group>Firmicutes>Bacilli>Bacillales>Paenibacillaceae>Cohnella>unclassified&nbsp;Cohnella
Acinetobacter variabilis	S	70346	3411	599	3411	142	415	100	708	42	cellular&nbsp;organisms>Bacteria>Proteobacteria>Gammaproteobacteria>Moraxellales>Moraxellaceae>Acinetobacter
Bacillus anthracis	S	1392	11070	11070	3287	NA	1535	119	2337	251	cellular&nbsp;organisms>Bacteria>Terrabacteria&nbsp;group>Firmicutes>Bacilli>Bacillales>Bacillaceae>Bacillus>Bacillus&nbsp;cereus&nbsp;group
Acinetobacter sp. SCLZS86	S	2908637	13360	13360	3265	1204	2549	1335	3067	150	cellular&nbsp;organisms>Bacteria>Proteobacteria>Gammaproteobacteria>Moraxellales>Moraxellaceae>Acinetobacter>unclassified&nbsp;Acinetobacter
Acinetobacter sp. NEB149	S	2725684	7792	47	38	NA	214	284	7792	199	cellular&nbsp;organisms>Bacteria>Proteobacteria>Gammaproteobacteria>Moraxellales>Moraxellaceae>Acinetobacter>unclassified&nbsp;Acinetobacter
Staphylococcus arlettae	S	29378	5517	996	2884	1467	4961	5498	5517	721	cellular&nbsp;organisms>Bacteria>Terrabacteria&nbsp;group>Firmicutes>Bacilli>Bacillales>Staphylococcaceae>Staphylococcus
Bacillus paralicheniformis	S	1648923	4997	74	NA	NA	NA	386	314	4997	cellular&nbsp;organisms>Bacteria>Terrabacteria&nbsp;group>Firmicutes>Bacilli>Bacillales>Bacillaceae>Bacillus>Bacillus&nbsp;subtilis&nbsp;group
Staphylococcus hominis	S	1290	4873	857	116	882	4873	364	1085	421	cellular&nbsp;organisms>Bacteria>Terrabacteria&nbsp;group>Firmicutes>Bacilli>Bacillales>Staphylococcaceae>Staphylococcus
Corynebacterium urogenitale	S	2487892	19521	19521	23	978	94	206	23	NA	cellular&nbsp;organisms>Bacteria>Terrabacteria&nbsp;group>Actinobacteria>Actinomycetia>Corynebacteriales>Corynebacteriaceae>Corynebacterium
Staphylococcus debuckii	S	2044912	4818	126	23	220	4818	48	51	NA	cellular&nbsp;organisms>Bacteria>Terrabacteria&nbsp;group>Firmicutes>Bacilli>Bacillales>Staphylococcaceae>Staphylococcus
Acinetobacter sp. YH12068_T	S	2929515	4516	4516	1867	3289	646	58	1498	31	cellular&nbsp;organisms>Bacteria>Proteobacteria>Gammaproteobacteria>Moraxellales>Moraxellaceae>Acinetobacter>unclassified&nbsp;Acinetobacter
Acinetobacter sp. YH12138	S	2601122	3619	3619	2413	3157	500	68	1232	58	cellular&nbsp;organisms>Bacteria>Proteobacteria>Gammaproteobacteria>Moraxellales>Moraxellaceae>Acinetobacter>unclassified&nbsp;Acinetobacter
Acinetobacter sp. SWBY1	S	2079596	16497	16497	2409	1550	3119	1535	1643	89	cellular&nbsp;organisms>Bacteria>Proteobacteria>Gammaproteobacteria>Moraxellales>Moraxellaceae>Acinetobacter>unclassified&nbsp;Acinetobacter
Acinetobacter sp. YH16056_T	S	2929514	5980	2114	794	2129	517	265	5980	174	cellular&nbsp;organisms>Bacteria>Proteobacteria>Gammaproteobacteria>Moraxellales>Moraxellaceae>Acinetobacter>unclassified&nbsp;Acinetobacter
Paenibacillus sp. DCT19	S	2211212	5760	163	175	NA	NA	288	5760	219	cellular&nbsp;organisms>Bacteria>Terrabacteria&nbsp;group>Firmicutes>Bacilli>Bacillales>Paenibacillaceae>Paenibacillus>unclassified&nbsp;Paenibacillus
Sphingobacterium mizutaii	S	1010	15235	15235	1594	182	NA	77	80	NA	cellular&nbsp;organisms>Bacteria>FCB&nbsp;group>Bacteroidetes/Chlorobi&nbsp;group>Bacteroidota>Sphingobacteriia>Sphingobacteriales>Sphingobacteriaceae>Sphingobacterium
Corynebacterium anserum	S	2684406	14766	14766	17	958	74	20	NA	NA	cellular&nbsp;organisms>Bacteria>Terrabacteria&nbsp;group>Actinobacteria>Actinomycetia>Corynebacteriales>Corynebacteriaceae>Corynebacterium
Moraxella osloensis	S	34062	4483	922	705	54	575	4483	957	169	cellular&nbsp;organisms>Bacteria>Proteobacteria>Gammaproteobacteria>Moraxellales>Moraxellaceae>Moraxella
Bacillus subtilis	S	1423	2257	239	438	2257	1530	97	171	58	cellular&nbsp;organisms>Bacteria>Terrabacteria&nbsp;group>Firmicutes>Bacilli>Bacillales>Bacillaceae>Bacillus>Bacillus&nbsp;subtilis&nbsp;group
Paenibacillus sp. JZ16	S	1906272	2073	1855	2073	NA	NA	47	NA	NA	cellular&nbsp;organisms>Bacteria>Terrabacteria&nbsp;group>Firmicutes>Bacilli>Bacillales>Paenibacillaceae>Paenibacillus>unclassified&nbsp;Paenibacillus
Corynebacterium striatum	S	43770	2593	2593	44	2053	949	355	1806	163	cellular&nbsp;organisms>Bacteria>Terrabacteria&nbsp;group>Actinobacteria>Actinomycetia>Corynebacteriales>Corynebacteriaceae>Corynebacterium
Paenibacillus sp. Cedars	S	1980674	1873	1772	1873	NA	NA	NA	NA	NA	cellular&nbsp;organisms>Bacteria>Terrabacteria&nbsp;group>Firmicutes>Bacilli>Bacillales>Paenibacillaceae>Paenibacillus>unclassified&nbsp;Paenibacillus
Corynebacterium freneyi	S	134034	11461	11461	22	71	34	531	108	21	cellular&nbsp;organisms>Bacteria>Terrabacteria&nbsp;group>Actinobacteria>Actinomycetia>Corynebacteriales>Corynebacteriaceae>Corynebacterium
Acinetobacter johnsonii	S	40214	4285	2327	960	498	940	372	4285	139	cellular&nbsp;organisms>Bacteria>Proteobacteria>Gammaproteobacteria>Moraxellales>Moraxellaceae>Acinetobacter
Cytobacillus oceanisediminis	S	665099	1783	75	1783	NA	40	86	60	357	cellular&nbsp;organisms>Bacteria>Terrabacteria&nbsp;group>Firmicutes>Bacilli>Bacillales>Bacillaceae>Cytobacillus
Brevundimonas diminuta	S	293	3419	43	566	42	NA	3419	655	2483	cellular&nbsp;organisms>Bacteria>Proteobacteria>Alphaproteobacteria>Caulobacterales>Caulobacteraceae>Brevundimonas
Staphylococcus ureilyticus	S	94138	1908	946	469	1908	1608	762	82	70	cellular&nbsp;organisms>Bacteria>Terrabacteria&nbsp;group>Firmicutes>Bacilli>Bacillales>Staphylococcaceae>Staphylococcus
Fictibacillus phosphorivorans	S	1221500	2758	NA	16	97	2758	NA	NA	NA	cellular&nbsp;organisms>Bacteria>Terrabacteria&nbsp;group>Firmicutes>Bacilli>Bacillales>Bacillaceae>Fictibacillus
Acinetobacter sp. YH16040_T	S	2929512	3201	2516	889	1892	445	153	3201	68	cellular&nbsp;organisms>Bacteria>Proteobacteria>Gammaproteobacteria>Moraxellales>Moraxellaceae>Acinetobacter>unclassified&nbsp;Acinetobacter
Sphingobacterium daejeonense	S	371142	1805	830	521	1805	94	234	1732	689	cellular&nbsp;organisms>Bacteria>FCB&nbsp;group>Bacteroidetes/Chlorobi&nbsp;group>Bacteroidota>Sphingobacteriia>Sphingobacteriales>Sphingobacteriaceae>Sphingobacterium
Kurthia sp. 11kri321	S	1750719	3910	372	NA	287	434	226	3910	422	cellular&nbsp;organisms>Bacteria>Terrabacteria&nbsp;group>Firmicutes>Bacilli>Bacillales>Planococcaceae>Kurthia>unclassified&nbsp;Kurthia
Acinetobacter lanii	S	2715163	3888	140	137	40	820	182	3888	83	cellular&nbsp;organisms>Bacteria>Proteobacteria>Gammaproteobacteria>Moraxellales>Moraxellaceae>Acinetobacter
Roseomonas mucosa	S	207340	2603	NA	51	NA	NA	178	180	2603	cellular&nbsp;organisms>Bacteria>Proteobacteria>Alphaproteobacteria>Rhodospirillales>Acetobacteraceae>Roseomonas
Acinetobacter sp. NCu2D-2	S	1608473	3844	413	189	117	652	170	3844	104	cellular&nbsp;organisms>Bacteria>Proteobacteria>Gammaproteobacteria>Moraxellales>Moraxellaceae>Acinetobacter>unclassified&nbsp;Acinetobacter
Kocuria rhizophila	S	72000	3061	164	NA	NA	NA	3061	350	560	cellular&nbsp;organisms>Bacteria>Terrabacteria&nbsp;group>Actinobacteria>Actinomycetia>Micrococcales>Micrococcaceae>Kocuria
Paenibacillus alvei	S	44250	1584	84	1584	NA	NA	18	NA	NA	cellular&nbsp;organisms>Bacteria>Terrabacteria&nbsp;group>Firmicutes>Bacilli>Bacillales>Paenibacillaceae>Paenibacillus
Macrococcus brunensis	S	198483	3027	644	NA	NA	59	3027	152	92	cellular&nbsp;organisms>Bacteria>Terrabacteria&nbsp;group>Firmicutes>Bacilli>Bacillales>Staphylococcaceae>Macrococcus
Rothia terrae	S	396015	1683	353	44	1683	143	79	978	95	cellular&nbsp;organisms>Bacteria>Terrabacteria&nbsp;group>Actinobacteria>Actinomycetia>Micrococcales>Micrococcaceae>Rothia
Glutamicibacter protophormiae	S	37930	3422	1082	265	109	34	262	3422	263	cellular&nbsp;organisms>Bacteria>Terrabacteria&nbsp;group>Actinobacteria>Actinomycetia>Micrococcales>Micrococcaceae>Glutamicibacter
Staphylococcus agnetis	S	985762	2288	825	80	126	122	1393	306	2288	cellular&nbsp;organisms>Bacteria>Terrabacteria&nbsp;group>Firmicutes>Bacilli>Bacillales>Staphylococcaceae>Staphylococcus
Jeotgalicoccus sp. ATCC 8456	S	946435	2688	821	353	NA	NA	2688	287	111	cellular&nbsp;organisms>Bacteria>Terrabacteria&nbsp;group>Firmicutes>Bacilli>Bacillales>Staphylococcaceae>Jeotgalicoccus>unclassified&nbsp;Jeotgalicoccus
Priestia aryabhattai	S	412384	2106	24	133	NA	151	301	204	2106	cellular&nbsp;organisms>Bacteria>Terrabacteria&nbsp;group>Firmicutes>Bacilli>Bacillales>Bacillaceae>Priestia
Niallia circulans	S	1397	2098	22	15	15	168	184	293	2098	cellular&nbsp;organisms>Bacteria>Terrabacteria&nbsp;group>Firmicutes>Bacilli>Bacillales>Bacillaceae>Niallia
Kaistella sp. BT6-1-3	S	2989820	4317	4317	1263	321	157	NA	287	NA	cellular&nbsp;organisms>Bacteria>FCB&nbsp;group>Bacteroidetes/Chlorobi&nbsp;group>Bacteroidota>Flavobacteriia>Flavobacteriales>Weeksellaceae>Chryseobacterium&nbsp;group>Kaistella>unclassified&nbsp;Kaistella
Corynebacterium diphtheriae	S	1717	1355	1098	NA	1355	131	219	196	50	cellular&nbsp;organisms>Bacteria>Terrabacteria&nbsp;group>Actinobacteria>Actinomycetia>Corynebacteriales>Corynebacteriaceae>Corynebacterium
Empedobacter stercoris	S	1628248	1222	98	1222	1173	550	NA	NA	NA	cellular&nbsp;organisms>Bacteria>FCB&nbsp;group>Bacteroidetes/Chlorobi&nbsp;group>Bacteroidota>Flavobacteriia>Flavobacteriales>Weeksellaceae>Empedobacter
Empedobacter falsenii	S	343874	1315	84	584	1315	232	NA	NA	NA	cellular&nbsp;organisms>Bacteria>FCB&nbsp;group>Bacteroidetes/Chlorobi&nbsp;group>Bacteroidota>Flavobacteriia>Flavobacteriales>Weeksellaceae>Empedobacter
Brevibacterium casei	S	33889	2455	2455	NA	NA	NA	854	231	1857	cellular&nbsp;organisms>Bacteria>Terrabacteria&nbsp;group>Actinobacteria>Actinomycetia>Micrococcales>Brevibacteriaceae>Brevibacterium
Corynebacterium glutamicum	S	1718	7342	7342	114	436	155	261	463	137	cellular&nbsp;organisms>Bacteria>Terrabacteria&nbsp;group>Actinobacteria>Actinomycetia>Corynebacteriales>Corynebacteriaceae>Corynebacterium
Paenibacillus naphthalenovorans	S	162209	1114	474	1114	NA	NA	NA	NA	NA	cellular&nbsp;organisms>Bacteria>Terrabacteria&nbsp;group>Firmicutes>Bacilli>Bacillales>Paenibacillaceae>Paenibacillus
Stenotrophomonas acidaminiphila	S	128780	1095	94	1095	NA	NA	NA	NA	NA	cellular&nbsp;organisms>Bacteria>Proteobacteria>Gammaproteobacteria>Xanthomonadales>Xanthomonadaceae>Stenotrophomonas
Corynebacterium jeikeium	S	38289	6678	6678	53	395	250	69	264	NA	cellular&nbsp;organisms>Bacteria>Terrabacteria&nbsp;group>Actinobacteria>Actinomycetia>Corynebacteriales>Corynebacteriaceae>Corynebacterium
Corynebacterium camporealensis	S	161896	3486	3486	NA	172	116	2027	248	81	cellular&nbsp;organisms>Bacteria>Terrabacteria&nbsp;group>Actinobacteria>Actinomycetia>Corynebacteriales>Corynebacteriaceae>Corynebacterium
Paenibacillus yonginensis	S	1462996	976	833	976	NA	NA	NA	NA	NA	cellular&nbsp;organisms>Bacteria>Terrabacteria&nbsp;group>Firmicutes>Bacilli>Bacillales>Paenibacillaceae>Paenibacillus
Acinetobacter lwoffii	S	28090	1532	1463	970	490	770	1399	1532	135	cellular&nbsp;organisms>Bacteria>Proteobacteria>Gammaproteobacteria>Moraxellales>Moraxellaceae>Acinetobacter
Nosocomiicoccus ampullae	S	489910	6153	6153	NA	NA	NA	1134	161	182	cellular&nbsp;organisms>Bacteria>Terrabacteria&nbsp;group>Firmicutes>Bacilli>Bacillales>Staphylococcaceae>Nosocomiicoccus
Kurthia zopfii	S	1650	2225	NA	NA	149	244	82	2225	260	cellular&nbsp;organisms>Bacteria>Terrabacteria&nbsp;group>Firmicutes>Bacilli>Bacillales>Planococcaceae>Kurthia
Paenibacillus sp. B01	S	2660554	930	733	930	NA	NA	NA	NA	NA	cellular&nbsp;organisms>Bacteria>Terrabacteria&nbsp;group>Firmicutes>Bacilli>Bacillales>Paenibacillaceae>Paenibacillus>unclassified&nbsp;Paenibacillus
Exiguobacterium alkaliphilum	S	1428684	1471	NA	NA	25	27	103	313	1471	cellular&nbsp;organisms>Bacteria>Terrabacteria&nbsp;group>Firmicutes>Bacilli>Bacillales>Bacillales&nbsp;incertae&nbsp;sedis>Bacillales&nbsp;Family&nbsp;XII.&nbsp;Incertae&nbsp;Sedis>Exiguobacterium
Micrococcus sp. KD337-16	S	2856555	4433	4433	NA	138	18	1770	211	107	cellular&nbsp;organisms>Bacteria>Terrabacteria&nbsp;group>Actinobacteria>Actinomycetia>Micrococcales>Micrococcaceae>Micrococcus>unclassified&nbsp;Micrococcus
Corynebacterium endometrii	S	2488819	5749	5749	NA	399	94	346	96	24	cellular&nbsp;organisms>Bacteria>Terrabacteria&nbsp;group>Actinobacteria>Actinomycetia>Corynebacteriales>Corynebacteriaceae>Corynebacterium
Acinetobacter sp. CS-2	S	2798861	2162	337	135	113	389	115	2162	58	cellular&nbsp;organisms>Bacteria>Proteobacteria>Gammaproteobacteria>Moraxellales>Moraxellaceae>Acinetobacter>unclassified&nbsp;Acinetobacter
Brevundimonas naejangsanensis	S	588932	955	50	670	955	69	191	401	378	cellular&nbsp;organisms>Bacteria>Proteobacteria>Alphaproteobacteria>Caulobacterales>Caulobacteraceae>Brevundimonas
Chryseobacterium taklimakanense	S	536441	5529	5529	51	324	33	NA	NA	NA	cellular&nbsp;organisms>Bacteria>FCB&nbsp;group>Bacteroidetes/Chlorobi&nbsp;group>Bacteroidota>Flavobacteriia>Flavobacteriales>Weeksellaceae>Chryseobacterium&nbsp;group>Chryseobacterium
Corynebacterium casei	S	160386	2051	638	142	117	30	137	2051	68	cellular&nbsp;organisms>Bacteria>Terrabacteria&nbsp;group>Actinobacteria>Actinomycetia>Corynebacteriales>Corynebacteriaceae>Corynebacterium
Macrococcus bohemicus	S	1903056	5337	5337	NA	57	745	365	68	NA	cellular&nbsp;organisms>Bacteria>Terrabacteria&nbsp;group>Firmicutes>Bacilli>Bacillales>Staphylococcaceae>Macrococcus
Bacillus mycoides	S	1405	5195	5195	351	NA	312	51	252	357	cellular&nbsp;organisms>Bacteria>Terrabacteria&nbsp;group>Firmicutes>Bacilli>Bacillales>Bacillaceae>Bacillus>Bacillus&nbsp;cereus&nbsp;group
Acinetobacter ursingii	S	108980	1953	453	313	149	463	117	1953	63	cellular&nbsp;organisms>Bacteria>Proteobacteria>Gammaproteobacteria>Moraxellales>Moraxellaceae>Acinetobacter
Acinetobacter sp. TTH0-4	S	1646498	1940	516	135	48	381	142	1940	43	cellular&nbsp;organisms>Bacteria>Proteobacteria>Gammaproteobacteria>Moraxellales>Moraxellaceae>Acinetobacter>unclassified&nbsp;Acinetobacter
Bacillus sp. Y1	S	352858	1917	26	28	NA	NA	110	1917	97	cellular&nbsp;organisms>Bacteria>Terrabacteria&nbsp;group>Firmicutes>Bacilli>Bacillales>Bacillaceae>Bacillus>unclassified&nbsp;Bacillus&nbsp;(in:&nbsp;Bacteria)
Paenibacillus algicola	S	2565926	789	683	789	NA	NA	49	NA	19	cellular&nbsp;organisms>Bacteria>Terrabacteria&nbsp;group>Firmicutes>Bacilli>Bacillales>Paenibacillaceae>Paenibacillus
Stenotrophomonas rhizophila	S	216778	786	59	786	NA	NA	NA	NA	NA	cellular&nbsp;organisms>Bacteria>Proteobacteria>Gammaproteobacteria>Xanthomonadales>Xanthomonadaceae>Stenotrophomonas
Acinetobacter portensis	S	1839785	1863	404	148	41	409	113	1863	50	cellular&nbsp;organisms>Bacteria>Proteobacteria>Gammaproteobacteria>Moraxellales>Moraxellaceae>Acinetobacter
Acinetobacter sp. TGL-Y2	S	1407071	1848	239	105	39	325	96	1848	60	cellular&nbsp;organisms>Bacteria>Proteobacteria>Gammaproteobacteria>Moraxellales>Moraxellaceae>Acinetobacter>unclassified&nbsp;Acinetobacter
Paenibacillus sp. Y412MC10	S	481743	767	767	743	NA	NA	NA	NA	NA	cellular&nbsp;organisms>Bacteria>Terrabacteria&nbsp;group>Firmicutes>Bacilli>Bacillales>Paenibacillaceae>Paenibacillus>unclassified&nbsp;Paenibacillus
Paenibacillus lautus	S	1401	743	737	743	NA	NA	NA	NA	NA	cellular&nbsp;organisms>Bacteria>Terrabacteria&nbsp;group>Firmicutes>Bacilli>Bacillales>Paenibacillaceae>Paenibacillus
Staphylococcus nepalensis	S	214473	1101	413	85	374	277	174	138	1101	cellular&nbsp;organisms>Bacteria>Terrabacteria&nbsp;group>Firmicutes>Bacilli>Bacillales>Staphylococcaceae>Staphylococcus
Streptococcus parasuis	S	1501662	1328	112	151	359	1074	862	1328	169	cellular&nbsp;organisms>Bacteria>Terrabacteria&nbsp;group>Firmicutes>Bacilli>Lactobacillales>Streptococcaceae>Streptococcus
Comamonas aquatica	S	225991	671	72	671	138	207	NA	151	NA	cellular&nbsp;organisms>Bacteria>Proteobacteria>Betaproteobacteria>Burkholderiales>Comamonadaceae>Comamonas
Paenibacillus sp. JNUCC-32	S	2777984	670	650	670	NA	NA	NA	NA	NA	cellular&nbsp;organisms>Bacteria>Terrabacteria&nbsp;group>Firmicutes>Bacilli>Bacillales>Paenibacillaceae>Paenibacillus>unclassified&nbsp;Paenibacillus
Staphylococcus equorum	S	246432	1472	1472	306	725	709	493	368	846	cellular&nbsp;organisms>Bacteria>Terrabacteria&nbsp;group>Firmicutes>Bacilli>Bacillales>Staphylococcaceae>Staphylococcus
Acinetobacter pseudolwoffii	S	2053287	1593	167	252	55	252	109	1593	31	cellular&nbsp;organisms>Bacteria>Proteobacteria>Gammaproteobacteria>Moraxellales>Moraxellaceae>Acinetobacter
Corynebacterium aurimucosum	S	169292	788	788	17	710	327	150	783	120	cellular&nbsp;organisms>Bacteria>Terrabacteria&nbsp;group>Actinobacteria>Actinomycetia>Corynebacteriales>Corynebacteriaceae>Corynebacterium
Acinetobacter wuhouensis	S	1879050	1560	260	343	93	503	134	1560	44	cellular&nbsp;organisms>Bacteria>Proteobacteria>Gammaproteobacteria>Moraxellales>Moraxellaceae>Acinetobacter
Sphingobacterium lactis	S	797291	653	340	653	331	15	59	30	NA	cellular&nbsp;organisms>Bacteria>FCB&nbsp;group>Bacteroidetes/Chlorobi&nbsp;group>Bacteroidota>Sphingobacteriia>Sphingobacteriales>Sphingobacteriaceae>Sphingobacterium
Acinetobacter sp. 10FS3-1	S	2563897	1546	335	270	82	321	80	1546	38	cellular&nbsp;organisms>Bacteria>Proteobacteria>Gammaproteobacteria>Moraxellales>Moraxellaceae>Acinetobacter>unclassified&nbsp;Acinetobacter
Macrococcus caseolyticus	S	69966	3988	3988	NA	55	504	519	134	56	cellular&nbsp;organisms>Bacteria>Terrabacteria&nbsp;group>Firmicutes>Bacilli>Bacillales>Staphylococcaceae>Macrococcus
Pseudomonas saudiphocaensis	S	1499686	622	26	622	NA	NA	NA	NA	NA	cellular&nbsp;organisms>Bacteria>Proteobacteria>Gammaproteobacteria>Pseudomonadales>Pseudomonadaceae>Pseudomonas
Macrococcus armenti	S	2875764	3897	3897	NA	25	313	574	72	31	cellular&nbsp;organisms>Bacteria>Terrabacteria&nbsp;group>Firmicutes>Bacilli>Bacillales>Staphylococcaceae>Macrococcus
Bacillus velezensis	S	492670	3751	3751	94	NA	588	152	761	339	cellular&nbsp;organisms>Bacteria>Terrabacteria&nbsp;group>Firmicutes>Bacilli>Bacillales>Bacillaceae>Bacillus>Bacillus&nbsp;subtilis&nbsp;group>Bacillus&nbsp;amyloliquefaciens&nbsp;group
Staphylococcus pseudintermedius	S	283734	1099	1099	68	110	151	540	201	935	cellular&nbsp;organisms>Bacteria>Terrabacteria&nbsp;group>Firmicutes>Bacilli>Bacillales>Staphylococcaceae>Staphylococcus>Staphylococcus&nbsp;intermedius&nbsp;group
Moraxella sp. ZY201224	S	2904122	3064	3064	16	106	362	1108	193	35	cellular&nbsp;organisms>Bacteria>Proteobacteria>Gammaproteobacteria>Moraxellales>Moraxellaceae>Moraxella>unclassified&nbsp;Moraxella
Lysinibacillus sp. 2017	S	2169540	1355	94	NA	65	89	56	1355	113	cellular&nbsp;organisms>Bacteria>Terrabacteria&nbsp;group>Firmicutes>Bacilli>Bacillales>Bacillaceae>Lysinibacillus>unclassified&nbsp;Lysinibacillus
Acinetobacter piscicola	S	2006115	1354	291	271	100	303	90	1354	49	cellular&nbsp;organisms>Bacteria>Proteobacteria>Gammaproteobacteria>Moraxellales>Moraxellaceae>Acinetobacter
Bacillus pumilus	S	1408	3558	3558	124	20	646	35	156	64	cellular&nbsp;organisms>Bacteria>Terrabacteria&nbsp;group>Firmicutes>Bacilli>Bacillales>Bacillaceae>Bacillus
Bacillus sp. AR4-2	S	2217825	3536	3536	NA	NA	NA	NA	NA	NA	cellular&nbsp;organisms>Bacteria>Terrabacteria&nbsp;group>Firmicutes>Bacilli>Bacillales>Bacillaceae>Bacillus>Bacillus&nbsp;cereus&nbsp;group>unclassified&nbsp;Bacillus&nbsp;cereus&nbsp;group
Enterococcus faecalis	S	1351	892	480	36	64	116	233	414	892	cellular&nbsp;organisms>Bacteria>Terrabacteria&nbsp;group>Firmicutes>Bacilli>Lactobacillales>Enterococcaceae>Enterococcus
Paenibacillus polymyxa	S	1406	552	357	552	NA	NA	327	63	NA	cellular&nbsp;organisms>Bacteria>Terrabacteria&nbsp;group>Firmicutes>Bacilli>Bacillales>Paenibacillaceae>Paenibacillus
Aerococcus viridans	S	1377	879	618	40	111	245	217	711	879	cellular&nbsp;organisms>Bacteria>Terrabacteria&nbsp;group>Firmicutes>Bacilli>Lactobacillales>Aerococcaceae>Aerococcus
Empedobacter brevis	S	247	593	50	67	593	109	NA	NA	NA	cellular&nbsp;organisms>Bacteria>FCB&nbsp;group>Bacteroidetes/Chlorobi&nbsp;group>Bacteroidota>Flavobacteriia>Flavobacteriales>Weeksellaceae>Empedobacter
Acinetobacter wanghuae	S	2662362	1243	133	123	26	241	67	1243	30	cellular&nbsp;organisms>Bacteria>Proteobacteria>Gammaproteobacteria>Moraxellales>Moraxellaceae>Acinetobacter
Glutamicibacter nicotianae	S	37929	1206	NA	NA	NA	NA	62	1206	47	cellular&nbsp;organisms>Bacteria>Terrabacteria&nbsp;group>Actinobacteria>Actinomycetia>Micrococcales>Micrococcaceae>Glutamicibacter
Enterococcus hirae	S	1354	3192	3192	NA	NA	22	NA	23	NA	cellular&nbsp;organisms>Bacteria>Terrabacteria&nbsp;group>Firmicutes>Bacilli>Lactobacillales>Enterococcaceae>Enterococcus
Paenibacillus macerans	S	44252	489	478	489	NA	NA	16	NA	NA	cellular&nbsp;organisms>Bacteria>Terrabacteria&nbsp;group>Firmicutes>Bacilli>Bacillales>Paenibacillaceae>Paenibacillus
Paenibacillus stellifer	S	169760	482	375	482	NA	NA	23	NA	NA	cellular&nbsp;organisms>Bacteria>Terrabacteria&nbsp;group>Firmicutes>Bacilli>Bacillales>Paenibacillaceae>Paenibacillus
Acinetobacter sp.	S	472	1111	116	105	NA	104	NA	1111	NA	cellular&nbsp;organisms>Bacteria>Proteobacteria>Gammaproteobacteria>Moraxellales>Moraxellaceae>Acinetobacter>unclassified&nbsp;Acinetobacter
Sphingobacterium sp. CZ-2	S	2557994	598	371	332	499	31	598	93	29	cellular&nbsp;organisms>Bacteria>FCB&nbsp;group>Bacteroidetes/Chlorobi&nbsp;group>Bacteroidota>Sphingobacteriia>Sphingobacteriales>Sphingobacteriaceae>Sphingobacterium>unclassified&nbsp;Sphingobacterium
Staphylococcus capitis	S	29388	718	254	NA	138	718	91	287	44	cellular&nbsp;organisms>Bacteria>Terrabacteria&nbsp;group>Firmicutes>Bacilli>Bacillales>Staphylococcaceae>Staphylococcus
Corynebacterium simulans	S	146827	487	389	NA	487	217	87	306	64	cellular&nbsp;organisms>Bacteria>Terrabacteria&nbsp;group>Actinobacteria>Actinomycetia>Corynebacteriales>Corynebacteriaceae>Corynebacterium
Corynebacterium stationis	S	1705	1056	373	229	130	103	244	1056	121	cellular&nbsp;organisms>Bacteria>Terrabacteria&nbsp;group>Actinobacteria>Actinomycetia>Corynebacteriales>Corynebacteriaceae>Corynebacterium
Pseudomonas oryzihabitans	S	47885	474	NA	NA	474	40	NA	NA	NA	cellular&nbsp;organisms>Bacteria>Proteobacteria>Gammaproteobacteria>Pseudomonadales>Pseudomonadaceae>Pseudomonas>Pseudomonas&nbsp;putida&nbsp;group
Comamonas fluminis	S	2796366	436	32	436	36	31	NA	24	NA	cellular&nbsp;organisms>Bacteria>Proteobacteria>Betaproteobacteria>Burkholderiales>Comamonadaceae>Comamonas
Paenibacillus dendritiformis	S	130049	435	351	435	NA	NA	29	NA	NA	cellular&nbsp;organisms>Bacteria>Terrabacteria&nbsp;group>Firmicutes>Bacilli>Bacillales>Paenibacillaceae>Paenibacillus
Bacillus sp. WP8	S	756828	2714	2714	113	NA	554	NA	NA	NA	cellular&nbsp;organisms>Bacteria>Terrabacteria&nbsp;group>Firmicutes>Bacilli>Bacillales>Bacillaceae>Bacillus>unclassified&nbsp;Bacillus&nbsp;(in:&nbsp;Bacteria)
Streptococcus suis	S	1307	1011	326	75	209	527	406	1011	259	cellular&nbsp;organisms>Bacteria>Terrabacteria&nbsp;group>Firmicutes>Bacilli>Lactobacillales>Streptococcaceae>Streptococcus
Pseudomonas aeruginosa	S	287	423	381	423	153	281	78	125	290	cellular&nbsp;organisms>Bacteria>Proteobacteria>Gammaproteobacteria>Pseudomonadales>Pseudomonadaceae>Pseudomonas>Pseudomonas&nbsp;aeruginosa&nbsp;group
Schlegelella aquatica	S	376175	1001	NA	NA	NA	185	56	1001	42	cellular&nbsp;organisms>Bacteria>Proteobacteria>Betaproteobacteria>Burkholderiales>Sphaerotilaceae>Schlegelella
Paenibacillus xylanilyticus	S	248903	585	184	403	33	585	59	16	149	cellular&nbsp;organisms>Bacteria>Terrabacteria&nbsp;group>Firmicutes>Bacilli>Bacillales>Paenibacillaceae>Paenibacillus
Streptococcus acidominimus	S	1326	436	404	NA	436	136	32	274	315	cellular&nbsp;organisms>Bacteria>Terrabacteria&nbsp;group>Firmicutes>Bacilli>Lactobacillales>Streptococcaceae>Streptococcus
Paenibacillus azoreducens	S	116718	444	444	394	NA	22	59	63	38	cellular&nbsp;organisms>Bacteria>Terrabacteria&nbsp;group>Firmicutes>Bacilli>Bacillales>Paenibacillaceae>Paenibacillus
Acinetobacter cumulans	S	2136182	938	181	106	29	158	39	938	19	cellular&nbsp;organisms>Bacteria>Proteobacteria>Gammaproteobacteria>Moraxellales>Moraxellaceae>Acinetobacter
Paenibacillus uliginis	S	683737	390	312	390	NA	NA	NA	NA	NA	cellular&nbsp;organisms>Bacteria>Terrabacteria&nbsp;group>Firmicutes>Bacilli>Bacillales>Paenibacillaceae>Paenibacillus
Brevibacillus composti	S	2796470	390	281	390	NA	NA	NA	NA	NA	cellular&nbsp;organisms>Bacteria>Terrabacteria&nbsp;group>Firmicutes>Bacilli>Bacillales>Paenibacillaceae>Brevibacillus
Chryseobacterium manosquense	S	2754694	2458	2458	147	23	NA	NA	NA	NA	cellular&nbsp;organisms>Bacteria>FCB&nbsp;group>Bacteroidetes/Chlorobi&nbsp;group>Bacteroidota>Flavobacteriia>Flavobacteriales>Weeksellaceae>Chryseobacterium&nbsp;group>Chryseobacterium
Listeria monocytogenes	S	1639	616	340	NA	NA	79	233	350	616	cellular&nbsp;organisms>Bacteria>Terrabacteria&nbsp;group>Firmicutes>Bacilli>Bacillales>Listeriaceae>Listeria
Bacillus wiedmannii	S	1890302	2371	2371	218	NA	120	NA	207	NA	cellular&nbsp;organisms>Bacteria>Terrabacteria&nbsp;group>Firmicutes>Bacilli>Bacillales>Bacillaceae>Bacillus>Bacillus&nbsp;cereus&nbsp;group
Acinetobacter defluvii	S	1871111	407	156	370	NA	78	21	407	NA	cellular&nbsp;organisms>Bacteria>Proteobacteria>Gammaproteobacteria>Moraxellales>Moraxellaceae>Acinetobacter
Acinetobacter seifertii	S	1530123	880	207	138	63	203	61	880	23	cellular&nbsp;organisms>Bacteria>Proteobacteria>Gammaproteobacteria>Moraxellales>Moraxellaceae>Acinetobacter>Acinetobacter&nbsp;calcoaceticus/baumannii&nbsp;complex
Paenibacillus sp. N3/727	S	2925845	367	298	367	NA	NA	NA	NA	NA	cellular&nbsp;organisms>Bacteria>Terrabacteria&nbsp;group>Firmicutes>Bacilli>Bacillales>Paenibacillaceae>Paenibacillus>unclassified&nbsp;Paenibacillus
Rothia amarae	S	169480	814	180	21	383	79	62	814	90	cellular&nbsp;organisms>Bacteria>Terrabacteria&nbsp;group>Actinobacteria>Actinomycetia>Micrococcales>Micrococcaceae>Rothia
Acinetobacter sp. Z1	S	2953738	834	205	55	15	118	93	834	35	cellular&nbsp;organisms>Bacteria>Proteobacteria>Gammaproteobacteria>Moraxellales>Moraxellaceae>Acinetobacter>unclassified&nbsp;Acinetobacter
Bacillus tropicus	S	2026188	653	653	32	NA	549	NA	85	NA	cellular&nbsp;organisms>Bacteria>Terrabacteria&nbsp;group>Firmicutes>Bacilli>Bacillales>Bacillaceae>Bacillus>Bacillus&nbsp;cereus&nbsp;group
Rothia mucilaginosa	S	43675	826	405	40	215	61	70	826	66	cellular&nbsp;organisms>Bacteria>Terrabacteria&nbsp;group>Actinobacteria>Actinomycetia>Micrococcales>Micrococcaceae>Rothia
Alkalihalobacillus clausii	S	79880	544	75	57	21	544	NA	29	26	cellular&nbsp;organisms>Bacteria>Terrabacteria&nbsp;group>Firmicutes>Bacilli>Bacillales>Bacillaceae>Alkalihalobacillus
Staphylococcus felis	S	46127	1194	1194	NA	NA	NA	658	82	98	cellular&nbsp;organisms>Bacteria>Terrabacteria&nbsp;group>Firmicutes>Bacilli>Bacillales>Staphylococcaceae>Staphylococcus
Paenibacillus cellulositrophicus	S	562959	337	299	337	NA	NA	NA	NA	NA	cellular&nbsp;organisms>Bacteria>Terrabacteria&nbsp;group>Firmicutes>Bacilli>Bacillales>Paenibacillaceae>Paenibacillus
Corynebacterium falsenii	S	108486	2129	2129	NA	133	32	36	24	NA	cellular&nbsp;organisms>Bacteria>Terrabacteria&nbsp;group>Actinobacteria>Actinomycetia>Corynebacteriales>Corynebacteriaceae>Corynebacterium
Corynebacterium zhongnanshanii	S	2768834	2114	2114	NA	151	NA	NA	NA	NA	cellular&nbsp;organisms>Bacteria>Terrabacteria&nbsp;group>Actinobacteria>Actinomycetia>Corynebacteriales>Corynebacteriaceae>Corynebacterium
Lysinibacillus capsici	S	2115968	776	167	51	83	109	NA	776	108	cellular&nbsp;organisms>Bacteria>Terrabacteria&nbsp;group>Firmicutes>Bacilli>Bacillales>Bacillaceae>Lysinibacillus
Klebsiella pneumoniae	S	573	510	490	273	161	510	128	316	97	cellular&nbsp;organisms>Bacteria>Proteobacteria>Gammaproteobacteria>Enterobacterales>Enterobacteriaceae>Klebsiella/Raoultella&nbsp;group>Klebsiella
Acinetobacter sp. LoGeW2-3	S	1808001	764	266	99	57	134	107	764	38	cellular&nbsp;organisms>Bacteria>Proteobacteria>Gammaproteobacteria>Moraxellales>Moraxellaceae>Acinetobacter>unclassified&nbsp;Acinetobacter
Brevibacillus sp. BB3-R1	S	2950604	316	238	316	NA	NA	NA	NA	NA	cellular&nbsp;organisms>Bacteria>Terrabacteria&nbsp;group>Firmicutes>Bacilli>Bacillales>Paenibacillaceae>Brevibacillus>unclassified&nbsp;Brevibacillus
Paenibacillus sp. PSB04	S	2866810	315	268	315	NA	46	NA	NA	NA	cellular&nbsp;organisms>Bacteria>Terrabacteria&nbsp;group>Firmicutes>Bacilli>Bacillales>Paenibacillaceae>Paenibacillus>unclassified&nbsp;Paenibacillus
Acinetobacter shaoyimingii	S	2715164	743	171	44	NA	122	53	743	28	cellular&nbsp;organisms>Bacteria>Proteobacteria>Gammaproteobacteria>Moraxellales>Moraxellaceae>Acinetobacter
Corynebacterium sp. L2-79-05	S	373068	730	730	NA	333	50	NA	97	NA	cellular&nbsp;organisms>Bacteria>Terrabacteria&nbsp;group>Actinobacteria>Actinomycetia>Corynebacteriales>Corynebacteriaceae>Corynebacterium>unclassified&nbsp;Corynebacterium
Exiguobacterium aurantiacum	S	33987	492	NA	NA	NA	NA	27	43	492	cellular&nbsp;organisms>Bacteria>Terrabacteria&nbsp;group>Firmicutes>Bacilli>Bacillales>Bacillales&nbsp;incertae&nbsp;sedis>Bacillales&nbsp;Family&nbsp;XII.&nbsp;Incertae&nbsp;Sedis>Exiguobacterium
Corynebacterium incognita	S	2754725	571	571	NA	332	106	57	167	29	cellular&nbsp;organisms>Bacteria>Terrabacteria&nbsp;group>Actinobacteria>Actinomycetia>Corynebacteriales>Corynebacteriaceae>Corynebacterium
Paenibacillus sp. RUD330	S	2023772	325	325	304	NA	NA	NA	NA	NA	cellular&nbsp;organisms>Bacteria>Terrabacteria&nbsp;group>Firmicutes>Bacilli>Bacillales>Paenibacillaceae>Paenibacillus>unclassified&nbsp;Paenibacillus
Acinetobacter venetianus	S	52133	726	251	150	118	177	79	726	30	cellular&nbsp;organisms>Bacteria>Proteobacteria>Gammaproteobacteria>Moraxellales>Moraxellaceae>Acinetobacter
Acinetobacter haemolyticus	S	29430	722	327	228	163	222	124	722	27	cellular&nbsp;organisms>Bacteria>Proteobacteria>Gammaproteobacteria>Moraxellales>Moraxellaceae>Acinetobacter
Acinetobacter sp. Marseille-Q1620	S	2714110	708	173	36	NA	146	28	708	18	cellular&nbsp;organisms>Bacteria>Proteobacteria>Gammaproteobacteria>Moraxellales>Moraxellaceae>Acinetobacter>unclassified&nbsp;Acinetobacter
Shigella flexneri	S	623	466	NA	NA	NA	466	NA	NA	NA	cellular&nbsp;organisms>Bacteria>Proteobacteria>Gammaproteobacteria>Enterobacterales>Enterobacteriaceae>Shigella
Brachybacterium saurashtrense	S	556288	1860	1860	NA	NA	NA	121	NA	NA	cellular&nbsp;organisms>Bacteria>Terrabacteria&nbsp;group>Actinobacteria>Actinomycetia>Micrococcales>Dermabacteraceae>Brachybacterium
Comamonas testosteroni	S	285	293	NA	293	NA	46	NA	45	NA	cellular&nbsp;organisms>Bacteria>Proteobacteria>Betaproteobacteria>Burkholderiales>Comamonadaceae>Comamonas
Stenotrophomonas sp. SAU14A_NAIMI4_5	S	2072413	292	41	292	NA	NA	NA	NA	NA	cellular&nbsp;organisms>Bacteria>Proteobacteria>Gammaproteobacteria>Xanthomonadales>Xanthomonadaceae>Stenotrophomonas>Stenotrophomonas&nbsp;maltophilia&nbsp;group>unclassified&nbsp;Stenotrophomonas&nbsp;maltophilia&nbsp;group
Acinetobacter sp. WCHAc010052	S	2004647	689	162	78	17	165	42	689	20	cellular&nbsp;organisms>Bacteria>Proteobacteria>Gammaproteobacteria>Moraxellales>Moraxellaceae>Acinetobacter>unclassified&nbsp;Acinetobacter
Bacillus sp. A260	S	2660750	1822	1822	NA	NA	NA	NA	NA	NA	cellular&nbsp;organisms>Bacteria>Terrabacteria&nbsp;group>Firmicutes>Bacilli>Bacillales>Bacillaceae>Bacillus>unclassified&nbsp;Bacillus&nbsp;(in:&nbsp;Bacteria)
Acinetobacter sp. Tol 5	S	710648	681	26	91	NA	109	44	681	NA	cellular&nbsp;organisms>Bacteria>Proteobacteria>Gammaproteobacteria>Moraxellales>Moraxellaceae>Acinetobacter>unclassified&nbsp;Acinetobacter
Corynebacterium amycolatum	S	43765	799	799	79	140	444	158	500	NA	cellular&nbsp;organisms>Bacteria>Terrabacteria&nbsp;group>Actinobacteria>Actinomycetia>Corynebacteriales>Corynebacteriaceae>Corynebacterium
Sporosarcina sp. Marseille-Q4943	S	2942204	673	50	NA	NA	NA	38	673	30	cellular&nbsp;organisms>Bacteria>Terrabacteria&nbsp;group>Firmicutes>Bacilli>Bacillales>Planococcaceae>Sporosarcina>unclassified&nbsp;Sporosarcina
Epilithonimonas vandammei	S	2487072	310	310	25	301	31	NA	NA	116	cellular&nbsp;organisms>Bacteria>FCB&nbsp;group>Bacteroidetes/Chlorobi&nbsp;group>Bacteroidota>Flavobacteriia>Flavobacteriales>Weeksellaceae>Chryseobacterium&nbsp;group>Epilithonimonas
Corynebacterium urealyticum	S	43771	1761	1761	NA	80	16	30	21	NA	cellular&nbsp;organisms>Bacteria>Terrabacteria&nbsp;group>Actinobacteria>Actinomycetia>Corynebacteriales>Corynebacteriaceae>Corynebacterium
Neobacillus drentensis	S	220684	441	25	18	NA	NA	53	48	441	cellular&nbsp;organisms>Bacteria>Terrabacteria&nbsp;group>Firmicutes>Bacilli>Bacillales>Bacillaceae>Neobacillus
Glutamicibacter mysorens	S	257984	648	116	NA	NA	NA	42	648	24	cellular&nbsp;organisms>Bacteria>Terrabacteria&nbsp;group>Actinobacteria>Actinomycetia>Micrococcales>Micrococcaceae>Glutamicibacter
Paenibacillus sp. 32O-W	S	1695218	276	276	271	NA	NA	NA	NA	NA	cellular&nbsp;organisms>Bacteria>Terrabacteria&nbsp;group>Firmicutes>Bacilli>Bacillales>Paenibacillaceae>Paenibacillus>unclassified&nbsp;Paenibacillus
Brevibacterium luteolum	S	199591	1081	1081	NA	33	35	370	647	43	cellular&nbsp;organisms>Bacteria>Terrabacteria&nbsp;group>Actinobacteria>Actinomycetia>Micrococcales>Brevibacteriaceae>Brevibacterium
Moraxella ovis	S	29433	426	126	NA	20	426	397	31	NA	cellular&nbsp;organisms>Bacteria>Proteobacteria>Gammaproteobacteria>Moraxellales>Moraxellaceae>Moraxella
Bacillus bombysepticus	S	658666	545	545	268	NA	NA	NA	NA	NA	cellular&nbsp;organisms>Bacteria>Terrabacteria&nbsp;group>Firmicutes>Bacilli>Bacillales>Bacillaceae>Bacillus>Bacillus&nbsp;cereus&nbsp;group
Corynebacterium humireducens	S	1223514	975	975	NA	115	49	511	371	32	cellular&nbsp;organisms>Bacteria>Terrabacteria&nbsp;group>Actinobacteria>Actinomycetia>Corynebacteriales>Corynebacteriaceae>Corynebacterium
Alcaligenes faecalis	S	511	264	23	264	NA	NA	NA	NA	NA	cellular&nbsp;organisms>Bacteria>Proteobacteria>Betaproteobacteria>Burkholderiales>Alcaligenaceae>Alcaligenes
Corynebacterium tuberculostearicum	S	38304	793	793	NA	286	155	79	190	22	cellular&nbsp;organisms>Bacteria>Terrabacteria&nbsp;group>Actinobacteria>Actinomycetia>Corynebacteriales>Corynebacteriaceae>Corynebacterium
Acinetobacter pittii	S	48296	625	146	158	69	150	55	625	26	cellular&nbsp;organisms>Bacteria>Proteobacteria>Gammaproteobacteria>Moraxellales>Moraxellaceae>Acinetobacter>Acinetobacter&nbsp;calcoaceticus/baumannii&nbsp;complex
Acinetobacter sp. Y-23	S	2943497	615	328	66	28	118	42	615	21	cellular&nbsp;organisms>Bacteria>Proteobacteria>Gammaproteobacteria>Moraxellales>Moraxellaceae>Acinetobacter>unclassified&nbsp;Acinetobacter
Acinetobacter sp. WCHAc010034	S	1879049	614	331	74	21	163	41	614	NA	cellular&nbsp;organisms>Bacteria>Proteobacteria>Gammaproteobacteria>Moraxellales>Moraxellaceae>Acinetobacter>unclassified&nbsp;Acinetobacter
Moraxella catarrhalis	S	480	1190	1190	NA	45	163	488	101	28	cellular&nbsp;organisms>Bacteria>Proteobacteria>Gammaproteobacteria>Moraxellales>Moraxellaceae>Moraxella
Bacillus sp. CRB-7	S	2874284	395	186	NA	NA	395	NA	NA	NA	cellular&nbsp;organisms>Bacteria>Terrabacteria&nbsp;group>Firmicutes>Bacilli>Bacillales>Bacillaceae>Bacillus>unclassified&nbsp;Bacillus&nbsp;(in:&nbsp;Bacteria)
Enterococcus faecium	S	1352	1564	1564	44	128	236	424	546	398	cellular&nbsp;organisms>Bacteria>Terrabacteria&nbsp;group>Firmicutes>Bacilli>Lactobacillales>Enterococcaceae>Enterococcus
Paenibacillus sp. YPG26	S	2878915	244	196	244	NA	NA	31	NA	NA	cellular&nbsp;organisms>Bacteria>Terrabacteria&nbsp;group>Firmicutes>Bacilli>Bacillales>Paenibacillaceae>Paenibacillus>unclassified&nbsp;Paenibacillus
Moraxella bovis	S	476	381	235	NA	23	381	300	27	NA	cellular&nbsp;organisms>Bacteria>Proteobacteria>Gammaproteobacteria>Moraxellales>Moraxellaceae>Moraxella
Acinetobacter radioresistens	S	40216	498	251	241	75	180	38	498	NA	cellular&nbsp;organisms>Bacteria>Proteobacteria>Gammaproteobacteria>Moraxellales>Moraxellaceae>Acinetobacter
Paenibacillus sp. URB8-2	S	2741301	239	205	239	NA	NA	NA	NA	NA	cellular&nbsp;organisms>Bacteria>Terrabacteria&nbsp;group>Firmicutes>Bacilli>Bacillales>Paenibacillaceae>Paenibacillus>unclassified&nbsp;Paenibacillus
Lysinibacillus sp. SGAir0095	S	2070463	421	64	NA	28	33	44	421	379	cellular&nbsp;organisms>Bacteria>Terrabacteria&nbsp;group>Firmicutes>Bacilli>Bacillales>Bacillaceae>Lysinibacillus>unclassified&nbsp;Lysinibacillus
Paenibacillus sp. FSL R7-0331	S	1536773	235	174	235	NA	NA	NA	NA	NA	cellular&nbsp;organisms>Bacteria>Terrabacteria&nbsp;group>Firmicutes>Bacilli>Bacillales>Paenibacillaceae>Paenibacillus>unclassified&nbsp;Paenibacillus
Moraxella cuniculi	S	34061	703	703	NA	27	109	452	47	19	cellular&nbsp;organisms>Bacteria>Proteobacteria>Gammaproteobacteria>Moraxellales>Moraxellaceae>Moraxella
Rothia sp. ZJ932	S	2810516	558	190	22	234	46	49	558	64	cellular&nbsp;organisms>Bacteria>Terrabacteria&nbsp;group>Actinobacteria>Actinomycetia>Micrococcales>Micrococcaceae>Rothia>unclassified&nbsp;Rothia&nbsp;(in:&nbsp;Bacteria)
Paenibacillus sp. R14(2021)	S	2859228	232	188	232	NA	NA	NA	NA	NA	cellular&nbsp;organisms>Bacteria>Terrabacteria&nbsp;group>Firmicutes>Bacilli>Bacillales>Paenibacillaceae>Paenibacillus>unclassified&nbsp;Paenibacillus
Paenibacillus lutimineralis	S	2707005	231	195	231	NA	NA	49	NA	NA	cellular&nbsp;organisms>Bacteria>Terrabacteria&nbsp;group>Firmicutes>Bacilli>Bacillales>Paenibacillaceae>Paenibacillus
Epilithonimonas zeae	S	1416779	250	20	NA	250	16	NA	NA	NA	cellular&nbsp;organisms>Bacteria>FCB&nbsp;group>Bacteroidetes/Chlorobi&nbsp;group>Bacteroidota>Flavobacteriia>Flavobacteriales>Weeksellaceae>Chryseobacterium&nbsp;group>Epilithonimonas
Staphylococcus xylosus	S	1288	509	509	87	249	196	238	147	123	cellular&nbsp;organisms>Bacteria>Terrabacteria&nbsp;group>Firmicutes>Bacilli>Bacillales>Staphylococcaceae>Staphylococcus
Acinetobacter sp. ACNIH2	S	1758189	548	88	88	105	111	28	548	NA	cellular&nbsp;organisms>Bacteria>Proteobacteria>Gammaproteobacteria>Moraxellales>Moraxellaceae>Acinetobacter>unclassified&nbsp;Acinetobacter
Paenibacillus sp. PK3_47	S	2072642	228	169	228	NA	NA	NA	NA	NA	cellular&nbsp;organisms>Bacteria>Terrabacteria&nbsp;group>Firmicutes>Bacilli>Bacillales>Paenibacillaceae>Paenibacillus>unclassified&nbsp;Paenibacillus
Lysinibacillus parviboronicapiens	S	436516	543	248	23	41	74	45	543	75	cellular&nbsp;organisms>Bacteria>Terrabacteria&nbsp;group>Firmicutes>Bacilli>Bacillales>Bacillaceae>Lysinibacillus
Staphylococcus sp. T93	S	2799681	438	NA	NA	NA	NA	438	NA	NA	cellular&nbsp;organisms>Bacteria>Terrabacteria&nbsp;group>Firmicutes>Bacilli>Bacillales>Staphylococcaceae>Staphylococcus>unclassified&nbsp;Staphylococcus
Glutamicibacter sp. ZJUTW	S	1155384	539	61	NA	79	NA	53	539	65	cellular&nbsp;organisms>Bacteria>Terrabacteria&nbsp;group>Actinobacteria>Actinomycetia>Micrococcales>Micrococcaceae>Glutamicibacter>unclassified&nbsp;Glutamicibacter
Bacillus pseudomycoides	S	64104	1398	1398	104	NA	91	52	164	63	cellular&nbsp;organisms>Bacteria>Terrabacteria&nbsp;group>Firmicutes>Bacilli>Bacillales>Bacillaceae>Bacillus>Bacillus&nbsp;cereus&nbsp;group
Stenotrophomonas sp. LM091	S	1904944	220	43	220	NA	NA	NA	NA	NA	cellular&nbsp;organisms>Bacteria>Proteobacteria>Gammaproteobacteria>Xanthomonadales>Xanthomonadaceae>Stenotrophomonas>unclassified&nbsp;Stenotrophomonas
Enterococcus avium	S	33945	349	47	35	24	NA	44	128	349	cellular&nbsp;organisms>Bacteria>Terrabacteria&nbsp;group>Firmicutes>Bacilli>Lactobacillales>Enterococcaceae>Enterococcus
Acinetobacter soli	S	487316	519	126	41	NA	95	36	519	33	cellular&nbsp;organisms>Bacteria>Proteobacteria>Gammaproteobacteria>Moraxellales>Moraxellaceae>Acinetobacter
Corynebacterium lizhenjunii	S	2709394	234	218	NA	234	138	55	179	25	cellular&nbsp;organisms>Bacteria>Terrabacteria&nbsp;group>Actinobacteria>Actinomycetia>Corynebacteriales>Corynebacteriaceae>Corynebacterium
Exiguobacterium mexicanum	S	340146	345	NA	NA	NA	NA	32	23	345	cellular&nbsp;organisms>Bacteria>Terrabacteria&nbsp;group>Firmicutes>Bacilli>Bacillales>Bacillales&nbsp;incertae&nbsp;sedis>Bacillales&nbsp;Family&nbsp;XII.&nbsp;Incertae&nbsp;Sedis>Exiguobacterium
Xanthomonas citri	S	346	214	NA	214	NA	NA	NA	NA	NA	cellular&nbsp;organisms>Bacteria>Proteobacteria>Gammaproteobacteria>Xanthomonadales>Xanthomonadaceae>Xanthomonas>Xanthomonas&nbsp;citri&nbsp;group
Comamonas kerstersii	S	225992	214	NA	214	NA	65	NA	31	NA	cellular&nbsp;organisms>Bacteria>Proteobacteria>Betaproteobacteria>Burkholderiales>Comamonadaceae>Comamonas
Comamonas thiooxydans	S	363952	210	NA	210	NA	49	NA	108	NA	cellular&nbsp;organisms>Bacteria>Proteobacteria>Betaproteobacteria>Burkholderiales>Comamonadaceae>Comamonas
Bacillus sp. RZ2MS9	S	1806216	208	53	208	NA	NA	NA	NA	NA	cellular&nbsp;organisms>Bacteria>Terrabacteria&nbsp;group>Firmicutes>Bacilli>Bacillales>Bacillaceae>Bacillus>unclassified&nbsp;Bacillus&nbsp;(in:&nbsp;Bacteria)
Paenibacillus larvae	S	1464	208	162	208	NA	NA	NA	NA	NA	cellular&nbsp;organisms>Bacteria>Terrabacteria&nbsp;group>Firmicutes>Bacilli>Bacillales>Paenibacillaceae>Paenibacillus
Acinetobacter sp. WCHA55	S	2004646	495	83	59	23	142	64	495	NA	cellular&nbsp;organisms>Bacteria>Proteobacteria>Gammaproteobacteria>Moraxellales>Moraxellaceae>Acinetobacter>unclassified&nbsp;Acinetobacter
Acinetobacter nosocomialis	S	106654	490	136	84	74	126	115	490	19	cellular&nbsp;organisms>Bacteria>Proteobacteria>Gammaproteobacteria>Moraxellales>Moraxellaceae>Acinetobacter>Acinetobacter&nbsp;calcoaceticus/baumannii&nbsp;complex
Paenibacillus thiaminolyticus	S	49283	226	226	205	NA	NA	NA	NA	NA	cellular&nbsp;organisms>Bacteria>Terrabacteria&nbsp;group>Firmicutes>Bacilli>Bacillales>Paenibacillaceae>Paenibacillus
Acinetobacter sp. NEB 394	S	2743575	488	431	173	69	196	63	488	NA	cellular&nbsp;organisms>Bacteria>Proteobacteria>Gammaproteobacteria>Moraxellales>Moraxellaceae>Acinetobacter>unclassified&nbsp;Acinetobacter
Acinetobacter colistiniresistens	S	280145	486	105	47	NA	73	31	486	NA	cellular&nbsp;organisms>Bacteria>Proteobacteria>Gammaproteobacteria>Moraxellales>Moraxellaceae>Acinetobacter
Paenibacillus tritici	S	1873425	202	141	202	NA	NA	20	NA	NA	cellular&nbsp;organisms>Bacteria>Terrabacteria&nbsp;group>Firmicutes>Bacilli>Bacillales>Paenibacillaceae>Paenibacillus
Bacillus sonorensis	S	119858	390	NA	NA	NA	NA	390	24	NA	cellular&nbsp;organisms>Bacteria>Terrabacteria&nbsp;group>Firmicutes>Bacilli>Bacillales>Bacillaceae>Bacillus>Bacillus&nbsp;subtilis&nbsp;group
Stutzerimonas frequens	S	2968969	323	16	NA	NA	166	23	23	323	cellular&nbsp;organisms>Bacteria>Proteobacteria>Gammaproteobacteria>Pseudomonadales>Pseudomonadaceae>Stutzerimonas>Stutzerimonas&nbsp;stutzeri&nbsp;group
Bacillus luti	S	2026191	1279	1279	90	NA	58	16	106	NA	cellular&nbsp;organisms>Bacteria>Terrabacteria&nbsp;group>Firmicutes>Bacilli>Bacillales>Bacillaceae>Bacillus>Bacillus&nbsp;cereus&nbsp;group
Stenotrophomonas sp. 169	S	2770322	201	23	201	NA	NA	NA	NA	NA	cellular&nbsp;organisms>Bacteria>Proteobacteria>Gammaproteobacteria>Xanthomonadales>Xanthomonadaceae>Stenotrophomonas>unclassified&nbsp;Stenotrophomonas
Thermobacillus composti	S	377615	199	153	199	NA	NA	NA	NA	NA	cellular&nbsp;organisms>Bacteria>Terrabacteria&nbsp;group>Firmicutes>Bacilli>Bacillales>Paenibacillaceae>Thermobacillus
Bacillus toyonensis	S	155322	1249	1249	92	NA	55	NA	34	NA	cellular&nbsp;organisms>Bacteria>Terrabacteria&nbsp;group>Firmicutes>Bacilli>Bacillales>Bacillaceae>Bacillus>Bacillus&nbsp;cereus&nbsp;group
Xanthomonas translucens	S	343	194	NA	194	NA	NA	NA	NA	NA	cellular&nbsp;organisms>Bacteria>Proteobacteria>Gammaproteobacteria>Xanthomonadales>Xanthomonadaceae>Xanthomonas
Staphylococcus warneri	S	1292	458	131	27	112	200	114	458	73	cellular&nbsp;organisms>Bacteria>Terrabacteria&nbsp;group>Firmicutes>Bacilli>Bacillales>Staphylococcaceae>Staphylococcus
Lysinibacillus sphaericus	S	1421	458	NA	NA	20	50	88	458	89	cellular&nbsp;organisms>Bacteria>Terrabacteria&nbsp;group>Firmicutes>Bacilli>Bacillales>Bacillaceae>Lysinibacillus
Flavobacterium sp. I3-2	S	2748319	206	172	88	206	84	125	NA	NA	cellular&nbsp;organisms>Bacteria>FCB&nbsp;group>Bacteroidetes/Chlorobi&nbsp;group>Bacteroidota>Flavobacteriia>Flavobacteriales>Flavobacteriaceae>Flavobacterium>unclassified&nbsp;Flavobacterium
Paenibacillus physcomitrellae	S	1619311	190	189	190	NA	NA	23	18	NA	cellular&nbsp;organisms>Bacteria>Terrabacteria&nbsp;group>Firmicutes>Bacilli>Bacillales>Paenibacillaceae>Paenibacillus
Xanthomonas campestris	S	339	190	NA	190	NA	NA	NA	NA	NA	cellular&nbsp;organisms>Bacteria>Proteobacteria>Gammaproteobacteria>Xanthomonadales>Xanthomonadaceae>Xanthomonas
Streptococcus dysgalactiae	S	1334	1206	1206	NA	NA	NA	NA	39	NA	cellular&nbsp;organisms>Bacteria>Terrabacteria&nbsp;group>Firmicutes>Bacilli>Lactobacillales>Streptococcaceae>Streptococcus>Streptococcus&nbsp;dysgalactiae&nbsp;group
Paenibacillus sp. JDR-2	S	324057	186	180	186	NA	NA	NA	NA	NA	cellular&nbsp;organisms>Bacteria>Terrabacteria&nbsp;group>Firmicutes>Bacilli>Bacillales>Paenibacillaceae>Paenibacillus>unclassified&nbsp;Paenibacillus
Paenibacillus sp. FSL H7-0357	S	1536774	185	143	185	NA	NA	43	NA	NA	cellular&nbsp;organisms>Bacteria>Terrabacteria&nbsp;group>Firmicutes>Bacilli>Bacillales>Paenibacillaceae>Paenibacillus>unclassified&nbsp;Paenibacillus
Paenibacillus konkukensis	S	2020716	184	162	184	NA	NA	NA	NA	NA	cellular&nbsp;organisms>Bacteria>Terrabacteria&nbsp;group>Firmicutes>Bacilli>Bacillales>Paenibacillaceae>Paenibacillus
Solibacillus sp. R5-41	S	2048654	436	37	NA	NA	31	24	436	40	cellular&nbsp;organisms>Bacteria>Terrabacteria&nbsp;group>Firmicutes>Bacilli>Bacillales>Planococcaceae>Solibacillus>unclassified&nbsp;Solibacillus
Paenibacillus sp. FSL R7-0273	S	1536772	182	167	182	NA	NA	NA	NA	NA	cellular&nbsp;organisms>Bacteria>Terrabacteria&nbsp;group>Firmicutes>Bacilli>Bacillales>Paenibacillaceae>Paenibacillus>unclassified&nbsp;Paenibacillus
Acinetobacter sp. C16S1	S	2609668	433	63	21	NA	54	NA	433	NA	cellular&nbsp;organisms>Bacteria>Proteobacteria>Gammaproteobacteria>Moraxellales>Moraxellaceae>Acinetobacter>unclassified&nbsp;Acinetobacter
Bacillus paranthracis	S	2026186	1145	1145	111	NA	134	NA	146	NA	cellular&nbsp;organisms>Bacteria>Terrabacteria&nbsp;group>Firmicutes>Bacilli>Bacillales>Bacillaceae>Bacillus>Bacillus&nbsp;cereus&nbsp;group
Paenibacillus terrae	S	159743	204	204	180	NA	NA	NA	NA	NA	cellular&nbsp;organisms>Bacteria>Terrabacteria&nbsp;group>Firmicutes>Bacilli>Bacillales>Paenibacillaceae>Paenibacillus
Brevundimonas vancanneytii	S	1325724	282	NA	180	NA	NA	146	282	156	cellular&nbsp;organisms>Bacteria>Proteobacteria>Alphaproteobacteria>Caulobacterales>Caulobacteraceae>Brevundimonas
Salmonella enterica	S	28901	297	297	106	52	279	73	147	NA	cellular&nbsp;organisms>Bacteria>Proteobacteria>Gammaproteobacteria>Enterobacterales>Enterobacteriaceae>Salmonella
Kocuria palustris	S	71999	350	350	NA	NA	NA	312	73	276	cellular&nbsp;organisms>Bacteria>Terrabacteria&nbsp;group>Actinobacteria>Actinomycetia>Micrococcales>Micrococcaceae>Kocuria
Lysinibacillus sp. CD3-6	S	2892541	409	22	NA	31	35	25	409	59	cellular&nbsp;organisms>Bacteria>Terrabacteria&nbsp;group>Firmicutes>Bacilli>Bacillales>Bacillaceae>Lysinibacillus>unclassified&nbsp;Lysinibacillus
Brachybacterium sp. Z12	S	2759167	1082	1082	NA	NA	NA	129	NA	NA	cellular&nbsp;organisms>Bacteria>Terrabacteria&nbsp;group>Actinobacteria>Actinomycetia>Micrococcales>Dermabacteraceae>Brachybacterium>unclassified&nbsp;Brachybacterium
Brevibacterium sp. CS2	S	2575923	735	735	NA	NA	NA	328	105	24	cellular&nbsp;organisms>Bacteria>Terrabacteria&nbsp;group>Actinobacteria>Actinomycetia>Micrococcales>Brevibacteriaceae>Brevibacterium>unclassified&nbsp;Brevibacterium
Paenibacillus sp. CAA11	S	1532905	197	197	169	NA	NA	39	NA	NA	cellular&nbsp;organisms>Bacteria>Terrabacteria&nbsp;group>Firmicutes>Bacilli>Bacillales>Paenibacillaceae>Paenibacillus>unclassified&nbsp;Paenibacillus
Stenotrophomonas sp. ESTM1D_MKCIP4_1	S	2072414	168	NA	168	NA	NA	NA	NA	NA	cellular&nbsp;organisms>Bacteria>Proteobacteria>Gammaproteobacteria>Xanthomonadales>Xanthomonadaceae>Stenotrophomonas>Stenotrophomonas&nbsp;maltophilia&nbsp;group>unclassified&nbsp;Stenotrophomonas&nbsp;maltophilia&nbsp;group
Escherichia albertii	S	208962	263	NA	NA	NA	263	NA	NA	NA	cellular&nbsp;organisms>Bacteria>Proteobacteria>Gammaproteobacteria>Enterobacterales>Enterobacteriaceae>Escherichia
Acinetobacter sp. ACNIH1	S	1636603	165	31	165	18	62	NA	64	NA	cellular&nbsp;organisms>Bacteria>Proteobacteria>Gammaproteobacteria>Moraxellales>Moraxellaceae>Acinetobacter>unclassified&nbsp;Acinetobacter
Myroides odoratimimus	S	76832	602	602	109	177	71	180	300	NA	cellular&nbsp;organisms>Bacteria>FCB&nbsp;group>Bacteroidetes/Chlorobi&nbsp;group>Bacteroidota>Flavobacteriia>Flavobacteriales>Flavobacteriaceae>Myroides
Acinetobacter equi	S	1324350	390	66	38	32	64	20	390	NA	cellular&nbsp;organisms>Bacteria>Proteobacteria>Gammaproteobacteria>Moraxellales>Moraxellaceae>Acinetobacter
Paenibacillus barcinonensis	S	198119	163	161	163	NA	NA	50	15	NA	cellular&nbsp;organisms>Bacteria>Terrabacteria&nbsp;group>Firmicutes>Bacilli>Bacillales>Paenibacillaceae>Paenibacillus
Paenibacillus durus	S	44251	163	155	163	NA	NA	22	NA	NA	cellular&nbsp;organisms>Bacteria>Terrabacteria&nbsp;group>Firmicutes>Bacilli>Bacillales>Paenibacillaceae>Paenibacillus
Jeotgalicoccus sp. WY2	S	2708346	1031	1031	NA	NA	NA	185	31	NA	cellular&nbsp;organisms>Bacteria>Terrabacteria&nbsp;group>Firmicutes>Bacilli>Bacillales>Staphylococcaceae>Jeotgalicoccus>unclassified&nbsp;Jeotgalicoccus
Acinetobacter calcoaceticus	S	471	386	151	33	17	92	24	386	NA	cellular&nbsp;organisms>Bacteria>Proteobacteria>Gammaproteobacteria>Moraxellales>Moraxellaceae>Acinetobacter>Acinetobacter&nbsp;calcoaceticus/baumannii&nbsp;complex
Corynebacterium singulare	S	161899	283	283	NA	175	104	39	113	19	cellular&nbsp;organisms>Bacteria>Terrabacteria&nbsp;group>Actinobacteria>Actinomycetia>Corynebacteriales>Corynebacteriaceae>Corynebacterium
Metabacillus sp. B2-18	S	2897333	161	NA	161	NA	NA	NA	NA	44	cellular&nbsp;organisms>Bacteria>Terrabacteria&nbsp;group>Firmicutes>Bacilli>Bacillales>Bacillaceae>Metabacillus>unclassified&nbsp;Metabacillus
Paenibacillus donghaensis	S	414771	160	145	160	NA	NA	29	NA	NA	cellular&nbsp;organisms>Bacteria>Terrabacteria&nbsp;group>Firmicutes>Bacilli>Bacillales>Paenibacillaceae>Paenibacillus
Xanthomonas sacchari	S	56458	159	72	159	NA	NA	NA	NA	NA	cellular&nbsp;organisms>Bacteria>Proteobacteria>Gammaproteobacteria>Xanthomonadales>Xanthomonadaceae>Xanthomonas
Brachybacterium sp. P6-10-X1	S	1903186	1004	1004	NA	NA	NA	111	NA	NA	cellular&nbsp;organisms>Bacteria>Terrabacteria&nbsp;group>Actinobacteria>Actinomycetia>Micrococcales>Dermabacteraceae>Brachybacterium>unclassified&nbsp;Brachybacterium
Cellulosimicrobium cellulans	S	1710	253	96	NA	NA	NA	47	38	253	cellular&nbsp;organisms>Bacteria>Terrabacteria&nbsp;group>Actinobacteria>Actinomycetia>Micrococcales>Promicromonosporaceae>Cellulosimicrobium
Paenibacillus sp. JNUCC-31	S	2777983	177	177	157	NA	NA	46	NA	NA	cellular&nbsp;organisms>Bacteria>Terrabacteria&nbsp;group>Firmicutes>Bacilli>Bacillales>Paenibacillaceae>Paenibacillus>unclassified&nbsp;Paenibacillus
Macrococcus sp. IME1552	S	1898474	993	993	NA	NA	110	99	NA	NA	cellular&nbsp;organisms>Bacteria>Terrabacteria&nbsp;group>Firmicutes>Bacilli>Bacillales>Staphylococcaceae>Macrococcus>unclassified&nbsp;Macrococcus
Paenibacillus sabinae	S	365617	155	136	155	NA	NA	NA	NA	NA	cellular&nbsp;organisms>Bacteria>Terrabacteria&nbsp;group>Firmicutes>Bacilli>Bacillales>Paenibacillaceae>Paenibacillus
Corynebacterium minutissimum	S	38301	346	346	NA	168	107	53	168	20	cellular&nbsp;organisms>Bacteria>Terrabacteria&nbsp;group>Actinobacteria>Actinomycetia>Corynebacteriales>Corynebacteriaceae>Corynebacterium
Lysinibacillus sp. PLM2	S	2929796	369	43	NA	23	53	26	369	62	cellular&nbsp;organisms>Bacteria>Terrabacteria&nbsp;group>Firmicutes>Bacilli>Bacillales>Bacillaceae>Lysinibacillus>unclassified&nbsp;Lysinibacillus
Paenibacillus sp. 19GGS1-52	S	2758563	154	151	154	NA	NA	23	NA	NA	cellular&nbsp;organisms>Bacteria>Terrabacteria&nbsp;group>Firmicutes>Bacilli>Bacillales>Paenibacillaceae>Paenibacillus>unclassified&nbsp;Paenibacillus
Lysinibacillus sp. Ag94	S	2936682	359	28	NA	26	43	35	359	108	cellular&nbsp;organisms>Bacteria>Terrabacteria&nbsp;group>Firmicutes>Bacilli>Bacillales>Bacillaceae>Lysinibacillus>unclassified&nbsp;Lysinibacillus
Acinetobacter baylyi	S	202950	357	59	NA	NA	60	27	357	NA	cellular&nbsp;organisms>Bacteria>Proteobacteria>Gammaproteobacteria>Moraxellales>Moraxellaceae>Acinetobacter
Solibacillus silvestris	S	76853	356	64	NA	NA	20	30	356	30	cellular&nbsp;organisms>Bacteria>Terrabacteria&nbsp;group>Firmicutes>Bacilli>Bacillales>Planococcaceae>Solibacillus
Acinetobacter sp. F9	S	2853158	356	45	34	21	89	69	356	NA	cellular&nbsp;organisms>Bacteria>Proteobacteria>Gammaproteobacteria>Moraxellales>Moraxellaceae>Acinetobacter>unclassified&nbsp;Acinetobacter
Acinetobacter sp. PK01	S	2930198	354	59	27	NA	100	22	354	NA	cellular&nbsp;organisms>Bacteria>Proteobacteria>Gammaproteobacteria>Moraxellales>Moraxellaceae>Acinetobacter>unclassified&nbsp;Acinetobacter
Staphylococcus delphini	S	53344	607	607	NA	NA	37	282	61	213	cellular&nbsp;organisms>Bacteria>Terrabacteria&nbsp;group>Firmicutes>Bacilli>Bacillales>Staphylococcaceae>Staphylococcus>Staphylococcus&nbsp;intermedius&nbsp;group
Paenibacillus sp. E222	S	2748863	169	169	145	NA	NA	88	NA	NA	cellular&nbsp;organisms>Bacteria>Terrabacteria&nbsp;group>Firmicutes>Bacilli>Bacillales>Paenibacillaceae>Paenibacillus>unclassified&nbsp;Paenibacillus
Brachybacterium faecium	S	43669	917	917	NA	NA	NA	66	NA	NA	cellular&nbsp;organisms>Bacteria>Terrabacteria&nbsp;group>Actinobacteria>Actinomycetia>Micrococcales>Dermabacteraceae>Brachybacterium
Paenibacillus tianjinensis	S	2810347	144	134	144	NA	NA	NA	NA	NA	cellular&nbsp;organisms>Bacteria>Terrabacteria&nbsp;group>Firmicutes>Bacilli>Bacillales>Paenibacillaceae>Paenibacillus
Acinetobacter tandoii	S	202954	343	226	63	NA	70	42	343	NA	cellular&nbsp;organisms>Bacteria>Proteobacteria>Gammaproteobacteria>Moraxellales>Moraxellaceae>Acinetobacter
Bacillus sp. JNUCC-24	S	2842458	425	425	NA	NA	226	NA	34	NA	cellular&nbsp;organisms>Bacteria>Terrabacteria&nbsp;group>Firmicutes>Bacilli>Bacillales>Bacillaceae>Bacillus>unclassified&nbsp;Bacillus&nbsp;(in:&nbsp;Bacteria)
Brachybacterium ginsengisoli	S	1331682	908	908	NA	NA	NA	75	NA	NA	cellular&nbsp;organisms>Bacteria>Terrabacteria&nbsp;group>Actinobacteria>Actinomycetia>Micrococcales>Dermabacteraceae>Brachybacterium
Paenibacillus sp. H1-7	S	2282849	146	146	140	NA	NA	NA	NA	NA	cellular&nbsp;organisms>Bacteria>Terrabacteria&nbsp;group>Firmicutes>Bacilli>Bacillales>Paenibacillaceae>Paenibacillus>unclassified&nbsp;Paenibacillus
Paenibacillus sp. FSL P4-0081	S	1536769	171	171	140	NA	NA	NA	NA	NA	cellular&nbsp;organisms>Bacteria>Terrabacteria&nbsp;group>Firmicutes>Bacilli>Bacillales>Paenibacillaceae>Paenibacillus>unclassified&nbsp;Paenibacillus
Lysinibacillus fusiformis	S	28031	330	NA	NA	35	24	48	330	79	cellular&nbsp;organisms>Bacteria>Terrabacteria&nbsp;group>Firmicutes>Bacilli>Bacillales>Bacillaceae>Lysinibacillus
Clostridium perfringens	S	1502	874	874	NA	NA	NA	55	29	NA	cellular&nbsp;organisms>Bacteria>Terrabacteria&nbsp;group>Firmicutes>Clostridia>Eubacteriales>Clostridiaceae>Clostridium
Paenibacillus bovis	S	1616788	137	100	137	NA	NA	18	NA	NA	cellular&nbsp;organisms>Bacteria>Terrabacteria&nbsp;group>Firmicutes>Bacilli>Bacillales>Paenibacillaceae>Paenibacillus
Stenotrophomonas sp. SAU14A_NAIMI4_8	S	2072409	137	NA	137	NA	NA	NA	NA	NA	cellular&nbsp;organisms>Bacteria>Proteobacteria>Gammaproteobacteria>Xanthomonadales>Xanthomonadaceae>Stenotrophomonas>Stenotrophomonas&nbsp;maltophilia&nbsp;group>unclassified&nbsp;Stenotrophomonas&nbsp;maltophilia&nbsp;group
Pseudoxanthomonas suwonensis	S	314722	136	NA	136	NA	NA	NA	NA	NA	cellular&nbsp;organisms>Bacteria>Proteobacteria>Gammaproteobacteria>Xanthomonadales>Xanthomonadaceae>Pseudoxanthomonas
Corynebacterium flavescens	S	28028	297	297	NA	147	67	41	108	15	cellular&nbsp;organisms>Bacteria>Terrabacteria&nbsp;group>Actinobacteria>Actinomycetia>Corynebacteriales>Corynebacteriaceae>Corynebacterium
Paenibacillus lycopersici	S	2704462	135	109	135	NA	NA	NA	NA	NA	cellular&nbsp;organisms>Bacteria>Terrabacteria&nbsp;group>Firmicutes>Bacilli>Bacillales>Paenibacillaceae>Paenibacillus
Trueperella pyogenes	S	1661	145	141	NA	145	28	41	101	19	cellular&nbsp;organisms>Bacteria>Terrabacteria&nbsp;group>Actinobacteria>Actinomycetia>Actinomycetales>Actinomycetaceae>Trueperella
Paenibacillus sp. PHS-Z3	S	2909671	140	140	133	NA	NA	21	NA	NA	cellular&nbsp;organisms>Bacteria>Terrabacteria&nbsp;group>Firmicutes>Bacilli>Bacillales>Paenibacillaceae>Paenibacillus>unclassified&nbsp;Paenibacillus
Paenibacillus peoriae	S	59893	133	133	132	NA	NA	NA	NA	NA	cellular&nbsp;organisms>Bacteria>Terrabacteria&nbsp;group>Firmicutes>Bacilli>Bacillales>Paenibacillaceae>Paenibacillus
Paenibacillus odorifer	S	189426	140	140	131	NA	NA	NA	NA	NA	cellular&nbsp;organisms>Bacteria>Terrabacteria&nbsp;group>Firmicutes>Bacilli>Bacillales>Paenibacillaceae>Paenibacillus
Escherichia marmotae	S	1499973	206	NA	NA	NA	206	NA	NA	NA	cellular&nbsp;organisms>Bacteria>Proteobacteria>Gammaproteobacteria>Enterobacterales>Enterobacteriaceae>Escherichia
Kytococcus sedentarius	S	1276	821	821	NA	NA	NA	66	NA	NA	cellular&nbsp;organisms>Bacteria>Terrabacteria&nbsp;group>Actinobacteria>Actinomycetia>Micrococcales>Kytococcaceae>Kytococcus
Bacillus sp. 3a	S	580459	203	123	32	NA	203	NA	NA	NA	cellular&nbsp;organisms>Bacteria>Terrabacteria&nbsp;group>Firmicutes>Bacilli>Bacillales>Bacillaceae>Bacillus>unclassified&nbsp;Bacillus&nbsp;(in:&nbsp;Bacteria)
Paenibacillus sp. IHBB 10380	S	1566358	128	125	128	NA	NA	33	NA	NA	cellular&nbsp;organisms>Bacteria>Terrabacteria&nbsp;group>Firmicutes>Bacilli>Bacillales>Paenibacillaceae>Paenibacillus>unclassified&nbsp;Paenibacillus
Brevundimonas pondensis	S	2774189	176	16	128	27	NA	50	176	162	cellular&nbsp;organisms>Bacteria>Proteobacteria>Alphaproteobacteria>Caulobacterales>Caulobacteraceae>Brevundimonas
Paenibacillus jilunlii	S	682956	127	103	127	NA	NA	NA	NA	NA	cellular&nbsp;organisms>Bacteria>Terrabacteria&nbsp;group>Firmicutes>Bacilli>Bacillales>Paenibacillaceae>Paenibacillus
Enterococcus casseliflavus	S	37734	202	49	NA	25	NA	30	36	202	cellular&nbsp;organisms>Bacteria>Terrabacteria&nbsp;group>Firmicutes>Bacilli>Lactobacillales>Enterococcaceae>Enterococcus
Leucobacter sp. NB 10	S	2873270	126	69	126	NA	NA	40	28	NA	cellular&nbsp;organisms>Bacteria>Terrabacteria&nbsp;group>Actinobacteria>Actinomycetia>Micrococcales>Microbacteriaceae>Leucobacter>unclassified&nbsp;Leucobacter
Rummeliibacillus sp. G93	S	2939494	300	NA	NA	NA	NA	NA	300	48	cellular&nbsp;organisms>Bacteria>Terrabacteria&nbsp;group>Firmicutes>Bacilli>Bacillales>Planococcaceae>Rummeliibacillus>unclassified&nbsp;Rummeliibacillus
Corynebacterium doosanense	S	1121358	459	459	NA	136	47	37	93	NA	cellular&nbsp;organisms>Bacteria>Terrabacteria&nbsp;group>Actinobacteria>Actinomycetia>Corynebacteriales>Corynebacteriaceae>Corynebacterium
Stenotrophomonas sp. CW117	S	2775920	125	NA	125	NA	NA	NA	NA	NA	cellular&nbsp;organisms>Bacteria>Proteobacteria>Gammaproteobacteria>Xanthomonadales>Xanthomonadaceae>Stenotrophomonas>unclassified&nbsp;Stenotrophomonas
Xanthomonas arboricola	S	56448	125	NA	125	NA	NA	NA	NA	NA	cellular&nbsp;organisms>Bacteria>Proteobacteria>Gammaproteobacteria>Xanthomonadales>Xanthomonadaceae>Xanthomonas
Rhizobium pusense	S	648995	125	NA	125	NA	NA	NA	NA	NA	cellular&nbsp;organisms>Bacteria>Proteobacteria>Alphaproteobacteria>Hyphomicrobiales>Rhizobiaceae>Rhizobium/Agrobacterium&nbsp;group>Rhizobium
Corynebacterium timonense	S	441500	151	151	NA	135	36	77	28	NA	cellular&nbsp;organisms>Bacteria>Terrabacteria&nbsp;group>Actinobacteria>Actinomycetia>Corynebacteriales>Corynebacteriaceae>Corynebacterium
Deinococcus proteolyticus	S	55148	240	NA	NA	NA	NA	240	31	NA	cellular&nbsp;organisms>Bacteria>Terrabacteria&nbsp;group>Deinococcus&#x2011;Thermus>Deinococci>Deinococcales>Deinococcaceae>Deinococcus
Bacillus licheniformis	S	1402	238	39	NA	NA	NA	238	20	37	cellular&nbsp;organisms>Bacteria>Terrabacteria&nbsp;group>Firmicutes>Bacilli>Bacillales>Bacillaceae>Bacillus>Bacillus&nbsp;subtilis&nbsp;group
Helcococcus kunzii	S	40091	238	18	NA	NA	NA	238	NA	NA	cellular&nbsp;organisms>Bacteria>Terrabacteria&nbsp;group>Firmicutes>Tissierellia>Tissierellales>Peptoniphilaceae>Helcococcus
Pseudoxanthomonas mexicana	S	128785	121	95	121	NA	NA	NA	NA	NA	cellular&nbsp;organisms>Bacteria>Proteobacteria>Gammaproteobacteria>Xanthomonadales>Xanthomonadaceae>Pseudoxanthomonas
Staphylococcus lugdunensis	S	28035	448	448	36	48	117	163	285	106	cellular&nbsp;organisms>Bacteria>Terrabacteria&nbsp;group>Firmicutes>Bacilli>Bacillales>Staphylococcaceae>Staphylococcus
Paenibacillus sp. IHB B 3084	S	867076	130	130	118	NA	NA	NA	NA	NA	cellular&nbsp;organisms>Bacteria>Terrabacteria&nbsp;group>Firmicutes>Bacilli>Bacillales>Paenibacillaceae>Paenibacillus>unclassified&nbsp;Paenibacillus
Paenibacillus brasilensis	S	128574	118	85	118	NA	NA	34	NA	NA	cellular&nbsp;organisms>Bacteria>Terrabacteria&nbsp;group>Firmicutes>Bacilli>Bacillales>Paenibacillaceae>Paenibacillus
Escherichia fergusonii	S	564	185	73	NA	NA	185	NA	NA	NA	cellular&nbsp;organisms>Bacteria>Proteobacteria>Gammaproteobacteria>Enterobacterales>Enterobacteriaceae>Escherichia
Sporosarcina ureae	S	1571	280	110	NA	NA	45	56	280	69	cellular&nbsp;organisms>Bacteria>Terrabacteria&nbsp;group>Firmicutes>Bacilli>Bacillales>Planococcaceae>Sporosarcina
Corynebacterium lujinxingii	S	2763010	206	206	NA	127	43	33	101	NA	cellular&nbsp;organisms>Bacteria>Terrabacteria&nbsp;group>Actinobacteria>Actinomycetia>Corynebacteriales>Corynebacteriaceae>Corynebacterium
Paenibacillus sp. HWE-109	S	1306526	135	135	117	NA	NA	18	NA	NA	cellular&nbsp;organisms>Bacteria>Terrabacteria&nbsp;group>Firmicutes>Bacilli>Bacillales>Paenibacillaceae>Paenibacillus>unclassified&nbsp;Paenibacillus
Stenotrophomonas sp. 364	S	2691571	117	NA	117	NA	NA	NA	NA	NA	cellular&nbsp;organisms>Bacteria>Proteobacteria>Gammaproteobacteria>Xanthomonadales>Xanthomonadaceae>Stenotrophomonas>unclassified&nbsp;Stenotrophomonas
Corynebacterium resistens	S	258224	736	736	NA	53	NA	23	NA	NA	cellular&nbsp;organisms>Bacteria>Terrabacteria&nbsp;group>Actinobacteria>Actinomycetia>Corynebacteriales>Corynebacteriaceae>Corynebacterium
Corynebacterium vitaeruminis	S	38305	652	652	NA	124	52	70	82	NA	cellular&nbsp;organisms>Bacteria>Terrabacteria&nbsp;group>Actinobacteria>Actinomycetia>Corynebacteriales>Corynebacteriaceae>Corynebacterium
Diaphorobacter sp. MNS-0	S	2866628	124	NA	NA	124	NA	NA	NA	NA	cellular&nbsp;organisms>Bacteria>Proteobacteria>Betaproteobacteria>Burkholderiales>Comamonadaceae>Diaphorobacter>unclassified&nbsp;Diaphorobacter
Stenotrophomonas sp. ZAC14D2_NAIMI4_7	S	2072405	114	NA	114	NA	NA	NA	NA	NA	cellular&nbsp;organisms>Bacteria>Proteobacteria>Gammaproteobacteria>Xanthomonadales>Xanthomonadaceae>Stenotrophomonas>Stenotrophomonas&nbsp;maltophilia&nbsp;group>unclassified&nbsp;Stenotrophomonas&nbsp;maltophilia&nbsp;group
Corynebacterium rouxii	S	2719119	202	202	NA	123	31	26	62	NA	cellular&nbsp;organisms>Bacteria>Terrabacteria&nbsp;group>Actinobacteria>Actinomycetia>Corynebacteriales>Corynebacteriaceae>Corynebacterium
Stenotrophomonas sp. NA06056	S	2742129	113	NA	113	NA	NA	NA	NA	NA	cellular&nbsp;organisms>Bacteria>Proteobacteria>Gammaproteobacteria>Xanthomonadales>Xanthomonadaceae>Stenotrophomonas>unclassified&nbsp;Stenotrophomonas
Bacillus amyloliquefaciens	S	1390	268	151	NA	NA	116	NA	268	NA	cellular&nbsp;organisms>Bacteria>Terrabacteria&nbsp;group>Firmicutes>Bacilli>Bacillales>Bacillaceae>Bacillus>Bacillus&nbsp;subtilis&nbsp;group>Bacillus&nbsp;amyloliquefaciens&nbsp;group
Niallia sp. RD1	S	2962858	214	15	111	NA	24	23	214	66	cellular&nbsp;organisms>Bacteria>Terrabacteria&nbsp;group>Firmicutes>Bacilli>Bacillales>Bacillaceae>Niallia>unclassified&nbsp;Niallia
Rothia dentocariosa	S	2047	265	37	NA	74	NA	NA	265	20	cellular&nbsp;organisms>Bacteria>Terrabacteria&nbsp;group>Actinobacteria>Actinomycetia>Micrococcales>Micrococcaceae>Rothia
Brevundimonas albigilva	S	1312364	704	704	22	NA	NA	NA	25	15	cellular&nbsp;organisms>Bacteria>Proteobacteria>Alphaproteobacteria>Caulobacterales>Caulobacteraceae>Brevundimonas
Staphylococcus piscifermentans	S	70258	174	65	NA	17	174	27	66	NA	cellular&nbsp;organisms>Bacteria>Terrabacteria&nbsp;group>Firmicutes>Bacilli>Bacillales>Staphylococcaceae>Staphylococcus
Paenibacillus chitinolyticus	S	79263	110	91	110	NA	NA	NA	NA	NA	cellular&nbsp;organisms>Bacteria>Terrabacteria&nbsp;group>Firmicutes>Bacilli>Bacillales>Paenibacillaceae>Paenibacillus
Cellulomonas sp. JZ18	S	2654191	175	18	NA	NA	NA	NA	NA	175	cellular&nbsp;organisms>Bacteria>Terrabacteria&nbsp;group>Actinobacteria>Actinomycetia>Micrococcales>Cellulomonadaceae>Cellulomonas>unclassified&nbsp;Cellulomonas
Roseomonas sp. FDAARGOS_362	S	2018065	175	NA	NA	NA	NA	NA	NA	175	cellular&nbsp;organisms>Bacteria>Proteobacteria>Alphaproteobacteria>Rhodospirillales>Acetobacteraceae>Roseomonas>unclassified&nbsp;Roseomonas
Streptococcus thermophilus	S	1308	259	22	NA	60	91	101	259	23	cellular&nbsp;organisms>Bacteria>Terrabacteria&nbsp;group>Firmicutes>Bacilli>Lactobacillales>Streptococcaceae>Streptococcus
Paenibacillus sp. sptzw28	S	715179	108	103	108	NA	NA	NA	NA	NA	cellular&nbsp;organisms>Bacteria>Terrabacteria&nbsp;group>Firmicutes>Bacilli>Bacillales>Paenibacillaceae>Paenibacillus>unclassified&nbsp;Paenibacillus
Saccharibacillus brassicae	S	2583377	108	88	108	NA	NA	NA	NA	NA	cellular&nbsp;organisms>Bacteria>Terrabacteria&nbsp;group>Firmicutes>Bacilli>Bacillales>Paenibacillaceae>Saccharibacillus
Xanthomonas euvesicatoria	S	456327	108	NA	108	NA	NA	NA	NA	NA	cellular&nbsp;organisms>Bacteria>Proteobacteria>Gammaproteobacteria>Xanthomonadales>Xanthomonadaceae>Xanthomonas
Acinetobacter sp. WY4	S	2708348	223	108	107	63	154	95	223	NA	cellular&nbsp;organisms>Bacteria>Proteobacteria>Gammaproteobacteria>Moraxellales>Moraxellaceae>Acinetobacter>unclassified&nbsp;Acinetobacter
Stenotrophomonas sp. ZAC14A_NAIMI4_1	S	2072412	107	NA	107	NA	NA	NA	NA	NA	cellular&nbsp;organisms>Bacteria>Proteobacteria>Gammaproteobacteria>Xanthomonadales>Xanthomonadaceae>Stenotrophomonas>Stenotrophomonas&nbsp;maltophilia&nbsp;group>unclassified&nbsp;Stenotrophomonas&nbsp;maltophilia&nbsp;group
Cytobacillus solani	S	1637975	206	28	81	NA	NA	206	48	91	cellular&nbsp;organisms>Bacteria>Terrabacteria&nbsp;group>Firmicutes>Bacilli>Bacillales>Bacillaceae>Cytobacillus
Sphingobacterium spiritivorum	S	258	677	677	68	92	NA	53	18	NA	cellular&nbsp;organisms>Bacteria>FCB&nbsp;group>Bacteroidetes/Chlorobi&nbsp;group>Bacteroidota>Sphingobacteriia>Sphingobacteriales>Sphingobacteriaceae>Sphingobacterium
Lysinibacillus timonensis	S	2086577	254	117	NA	18	18	27	254	40	cellular&nbsp;organisms>Bacteria>Terrabacteria&nbsp;group>Firmicutes>Bacilli>Bacillales>Bacillaceae>Lysinibacillus
Staphylococcus schleiferi	S	1295	310	310	NA	NA	18	205	50	49	cellular&nbsp;organisms>Bacteria>Terrabacteria&nbsp;group>Firmicutes>Bacilli>Bacillales>Staphylococcaceae>Staphylococcus
Luteimonas sp. MC1750	S	2799326	106	NA	106	NA	NA	NA	NA	NA	cellular&nbsp;organisms>Bacteria>Proteobacteria>Gammaproteobacteria>Xanthomonadales>Xanthomonadaceae>Luteimonas>unclassified&nbsp;Luteimonas
Viridibacillus sp. JNUCC-6	S	2779527	253	70	NA	NA	24	32	253	38	cellular&nbsp;organisms>Bacteria>Terrabacteria&nbsp;group>Firmicutes>Bacilli>Bacillales>Planococcaceae>Viridibacillus>unclassified&nbsp;Viridibacillus
Staphylococcus sp. CDC25	S	678600	166	NA	89	NA	166	NA	NA	NA	cellular&nbsp;organisms>Bacteria>Terrabacteria&nbsp;group>Firmicutes>Bacilli>Bacillales>Staphylococcaceae>Staphylococcus>unclassified&nbsp;Staphylococcus
Corynebacterium nuruki	S	1032851	667	667	NA	46	NA	NA	NA	NA	cellular&nbsp;organisms>Bacteria>Terrabacteria&nbsp;group>Actinobacteria>Actinomycetia>Corynebacteriales>Corynebacteriaceae>Corynebacterium
Pseudomonas sp. MTM4	S	2705472	105	44	105	NA	NA	NA	NA	NA	cellular&nbsp;organisms>Bacteria>Proteobacteria>Gammaproteobacteria>Pseudomonadales>Pseudomonadaceae>Pseudomonas>unclassified&nbsp;Pseudomonas
Stutzerimonas balearica	S	74829	168	NA	NA	NA	81	NA	NA	168	cellular&nbsp;organisms>Bacteria>Proteobacteria>Gammaproteobacteria>Pseudomonadales>Pseudomonadaceae>Stutzerimonas>Stutzerimonas&nbsp;stutzeri&nbsp;group
Weeksella virosa	S	1014	113	NA	32	113	35	NA	NA	NA	cellular&nbsp;organisms>Bacteria>FCB&nbsp;group>Bacteroidetes/Chlorobi&nbsp;group>Bacteroidota>Flavobacteriia>Flavobacteriales>Weeksellaceae>Weeksella
Citrobacter freundii	S	546	164	32	28	NA	164	NA	22	NA	cellular&nbsp;organisms>Bacteria>Proteobacteria>Gammaproteobacteria>Enterobacterales>Enterobacteriaceae>Citrobacter>Citrobacter&nbsp;freundii&nbsp;complex
Bacillus cytotoxicus	S	580165	660	660	83	NA	52	22	209	50	cellular&nbsp;organisms>Bacteria>Terrabacteria&nbsp;group>Firmicutes>Bacilli>Bacillales>Bacillaceae>Bacillus>Bacillus&nbsp;cereus&nbsp;group
Mesobacillus jeotgali	S	129985	103	35	103	NA	NA	48	40	72	cellular&nbsp;organisms>Bacteria>Terrabacteria&nbsp;group>Firmicutes>Bacilli>Bacillales>Bacillaceae>Mesobacillus
Paenibacillus graminis	S	189425	103	70	103	NA	NA	NA	NA	NA	cellular&nbsp;organisms>Bacteria>Terrabacteria&nbsp;group>Firmicutes>Bacilli>Bacillales>Paenibacillaceae>Paenibacillus
Acidovorax sp. KKS102	S	358220	162	NA	NA	NA	162	NA	60	NA	cellular&nbsp;organisms>Bacteria>Proteobacteria>Betaproteobacteria>Burkholderiales>Comamonadaceae>Acidovorax>unclassified&nbsp;Acidovorax
Macrococcus equipercicus	S	69967	554	554	NA	NA	56	198	NA	NA	cellular&nbsp;organisms>Bacteria>Terrabacteria&nbsp;group>Firmicutes>Bacilli>Bacillales>Staphylococcaceae>Macrococcus
Bacillus dafuensis	S	1742359	198	43	58	NA	NA	198	121	106	cellular&nbsp;organisms>Bacteria>Terrabacteria&nbsp;group>Firmicutes>Bacilli>Bacillales>Bacillaceae>Bacillus
Bacillus sp. FCW2	S	2867004	159	NA	NA	NA	159	NA	NA	NA	cellular&nbsp;organisms>Bacteria>Terrabacteria&nbsp;group>Firmicutes>Bacilli>Bacillales>Bacillaceae>Bacillus>unclassified&nbsp;Bacillus&nbsp;(in:&nbsp;Bacteria)
Lysinibacillus agricola	S	2590012	241	37	NA	NA	26	NA	241	42	cellular&nbsp;organisms>Bacteria>Terrabacteria&nbsp;group>Firmicutes>Bacilli>Bacillales>Bacillaceae>Lysinibacillus
Corynebacterium segmentosum	S	43990	155	155	NA	109	33	NA	44	NA	cellular&nbsp;organisms>Bacteria>Terrabacteria&nbsp;group>Actinobacteria>Actinomycetia>Corynebacteriales>Corynebacteriaceae>Corynebacterium
Staphylococcus pseudoxylosus	S	2282419	286	286	41	54	158	113	113	84	cellular&nbsp;organisms>Bacteria>Terrabacteria&nbsp;group>Firmicutes>Bacilli>Bacillales>Staphylococcaceae>Staphylococcus
Paenibacillus borealis	S	160799	99	69	99	NA	NA	NA	NA	NA	cellular&nbsp;organisms>Bacteria>Terrabacteria&nbsp;group>Firmicutes>Bacilli>Bacillales>Paenibacillaceae>Paenibacillus
Lysobacter sp. H21R4	S	2781021	99	NA	99	NA	NA	NA	NA	NA	cellular&nbsp;organisms>Bacteria>Proteobacteria>Gammaproteobacteria>Xanthomonadales>Xanthomonadaceae>Lysobacter>unclassified&nbsp;Lysobacter
Glutamicibacter arilaitensis	S	256701	236	58	NA	25	NA	32	236	31	cellular&nbsp;organisms>Bacteria>Terrabacteria&nbsp;group>Actinobacteria>Actinomycetia>Micrococcales>Micrococcaceae>Glutamicibacter
Enterococcus saigonensis	S	1805431	188	18	NA	NA	NA	188	23	17	cellular&nbsp;organisms>Bacteria>Terrabacteria&nbsp;group>Firmicutes>Bacilli>Lactobacillales>Enterococcaceae>Enterococcus
Bacillus infantis	S	324767	97	19	97	NA	NA	33	NA	33	cellular&nbsp;organisms>Bacteria>Terrabacteria&nbsp;group>Firmicutes>Bacilli>Bacillales>Bacillaceae>Bacillus
Paenibacillus sophorae	S	1333845	94	63	94	NA	NA	NA	NA	NA	cellular&nbsp;organisms>Bacteria>Terrabacteria&nbsp;group>Firmicutes>Bacilli>Bacillales>Paenibacillaceae>Paenibacillus
Staphylococcus carnosus	S	1281	412	412	56	94	148	169	162	123	cellular&nbsp;organisms>Bacteria>Terrabacteria&nbsp;group>Firmicutes>Bacilli>Bacillales>Staphylococcaceae>Staphylococcus
Comamonas sp. Y33R10-2	S	2853257	91	NA	91	NA	NA	NA	23	NA	cellular&nbsp;organisms>Bacteria>Proteobacteria>Betaproteobacteria>Burkholderiales>Comamonadaceae>Comamonas>unclassified&nbsp;Comamonas
Sphingobacterium sp. dk4302	S	2662364	229	229	83	67	NA	175	39	NA	cellular&nbsp;organisms>Bacteria>FCB&nbsp;group>Bacteroidetes/Chlorobi&nbsp;group>Bacteroidota>Sphingobacteriia>Sphingobacteriales>Sphingobacteriaceae>Sphingobacterium>unclassified&nbsp;Sphingobacterium
Paracoccus sp. MC1862	S	2760307	174	NA	NA	NA	NA	174	NA	NA	cellular&nbsp;organisms>Bacteria>Proteobacteria>Alphaproteobacteria>Rhodobacterales>Rhodobacteraceae>Paracoccus>unclassified&nbsp;Paracoccus&nbsp;(in:&nbsp;Bacteria)
Paenibacillus albicereus	S	2726185	92	92	90	NA	NA	NA	NA	NA	cellular&nbsp;organisms>Bacteria>Terrabacteria&nbsp;group>Firmicutes>Bacilli>Bacillales>Paenibacillaceae>Paenibacillus
Paenibacillus beijingensis	S	1126833	90	71	90	NA	NA	NA	NA	NA	cellular&nbsp;organisms>Bacteria>Terrabacteria&nbsp;group>Firmicutes>Bacilli>Bacillales>Paenibacillaceae>Paenibacillus
Corynebacterium hindlerae	S	699041	571	571	NA	57	NA	49	23	NA	cellular&nbsp;organisms>Bacteria>Terrabacteria&nbsp;group>Actinobacteria>Actinomycetia>Corynebacteriales>Corynebacteriaceae>Corynebacterium
Staphylococcus sp. IVB6181	S	2929481	570	570	NA	NA	NA	83	59	23	cellular&nbsp;organisms>Bacteria>Terrabacteria&nbsp;group>Firmicutes>Bacilli>Bacillales>Staphylococcaceae>Staphylococcus>unclassified&nbsp;Staphylococcus
Corynebacterium efficiens	S	152794	508	508	NA	97	22	65	41	NA	cellular&nbsp;organisms>Bacteria>Terrabacteria&nbsp;group>Actinobacteria>Actinomycetia>Corynebacteriales>Corynebacteriaceae>Corynebacterium
Chryseobacterium sp. Y16C	S	2920939	118	118	NA	97	NA	NA	NA	NA	cellular&nbsp;organisms>Bacteria>FCB&nbsp;group>Bacteroidetes/Chlorobi&nbsp;group>Bacteroidota>Flavobacteriia>Flavobacteriales>Weeksellaceae>Chryseobacterium&nbsp;group>Chryseobacterium>unclassified&nbsp;Chryseobacterium
Stenotrophomonas sp. DR822	S	2871174	89	NA	89	NA	NA	NA	NA	NA	cellular&nbsp;organisms>Bacteria>Proteobacteria>Gammaproteobacteria>Xanthomonadales>Xanthomonadaceae>Stenotrophomonas>unclassified&nbsp;Stenotrophomonas
Acidovorax sp. JMULE5	S	2518343	140	NA	NA	NA	140	NA	25	NA	cellular&nbsp;organisms>Bacteria>Proteobacteria>Betaproteobacteria>Burkholderiales>Comamonadaceae>Acidovorax>unclassified&nbsp;Acidovorax
Brevundimonas sp. M20	S	2591463	113	NA	88	NA	NA	NA	113	79	cellular&nbsp;organisms>Bacteria>Proteobacteria>Alphaproteobacteria>Caulobacterales>Caulobacteraceae>Brevundimonas>unclassified&nbsp;Brevundimonas
Paenibacillus protaetiae	S	2509456	90	90	87	NA	NA	15	NA	NA	cellular&nbsp;organisms>Bacteria>Terrabacteria&nbsp;group>Firmicutes>Bacilli>Bacillales>Paenibacillaceae>Paenibacillus
Escherichia sp. E4742	S	2044467	136	NA	NA	NA	136	NA	NA	NA	cellular&nbsp;organisms>Bacteria>Proteobacteria>Gammaproteobacteria>Enterobacterales>Enterobacteriaceae>Escherichia>unclassified&nbsp;Escherichia
Acinetobacter larvae	S	1789224	205	55	19	NA	37	NA	205	NA	cellular&nbsp;organisms>Bacteria>Proteobacteria>Gammaproteobacteria>Moraxellales>Moraxellaceae>Acinetobacter
Flavobacterium sp. N2155	S	2986830	378	378	85	84	NA	NA	NA	NA	cellular&nbsp;organisms>Bacteria>FCB&nbsp;group>Bacteroidetes/Chlorobi&nbsp;group>Bacteroidota>Flavobacteriia>Flavobacteriales>Flavobacteriaceae>Flavobacterium>unclassified&nbsp;Flavobacterium
Bacillus badius	S	1455	135	NA	48	NA	NA	30	73	135	cellular&nbsp;organisms>Bacteria>Terrabacteria&nbsp;group>Firmicutes>Bacilli>Bacillales>Bacillaceae>Bacillus
Microbacterium liquefaciens	S	33918	201	117	NA	80	NA	83	201	66	cellular&nbsp;organisms>Bacteria>Terrabacteria&nbsp;group>Actinobacteria>Actinomycetia>Micrococcales>Microbacteriaceae>Microbacterium
Paenibacillus cellulosilyticus	S	375489	103	103	84	NA	NA	15	NA	NA	cellular&nbsp;organisms>Bacteria>Terrabacteria&nbsp;group>Firmicutes>Bacilli>Bacillales>Paenibacillaceae>Paenibacillus
Acinetobacter bouvetii	S	202951	199	63	33	15	33	NA	199	NA	cellular&nbsp;organisms>Bacteria>Proteobacteria>Gammaproteobacteria>Moraxellales>Moraxellaceae>Acinetobacter
Paenibacillus sp. BIHB4019	S	1870819	83	67	83	NA	NA	NA	23	NA	cellular&nbsp;organisms>Bacteria>Terrabacteria&nbsp;group>Firmicutes>Bacilli>Bacillales>Paenibacillaceae>Paenibacillus>unclassified&nbsp;Paenibacillus
Microbacterium amylolyticum	S	936337	211	211	22	NA	NA	22	198	27	cellular&nbsp;organisms>Bacteria>Terrabacteria&nbsp;group>Actinobacteria>Actinomycetia>Micrococcales>Microbacteriaceae>Microbacterium
Sporosarcina sp. Te-1	S	2818390	196	NA	NA	NA	NA	NA	196	NA	cellular&nbsp;organisms>Bacteria>Terrabacteria&nbsp;group>Firmicutes>Bacilli>Bacillales>Planococcaceae>Sporosarcina>unclassified&nbsp;Sporosarcina
Pseudomonas psychrotolerans	S	237610	88	NA	NA	88	NA	NA	NA	NA	cellular&nbsp;organisms>Bacteria>Proteobacteria>Gammaproteobacteria>Pseudomonadales>Pseudomonadaceae>Pseudomonas
Paenibacillus sp. FSL R5-0345	S	1536770	103	103	81	NA	NA	NA	NA	NA	cellular&nbsp;organisms>Bacteria>Terrabacteria&nbsp;group>Firmicutes>Bacilli>Bacillales>Paenibacillaceae>Paenibacillus>unclassified&nbsp;Paenibacillus
Staphylococcus sp. 17KM0847	S	2583989	233	233	NA	NA	NA	156	NA	30	cellular&nbsp;organisms>Bacteria>Terrabacteria&nbsp;group>Firmicutes>Bacilli>Bacillales>Staphylococcaceae>Staphylococcus>unclassified&nbsp;Staphylococcus
Leadbetterella byssophila	S	316068	512	512	61	68	NA	NA	19	NA	cellular&nbsp;organisms>Bacteria>FCB&nbsp;group>Bacteroidetes/Chlorobi&nbsp;group>Bacteroidota>Cytophagia>Cytophagales>Spirosomaceae>Leadbetterella
Bacillus sp. JAS24-2	S	2217832	161	161	80	NA	28	NA	NA	NA	cellular&nbsp;organisms>Bacteria>Terrabacteria&nbsp;group>Firmicutes>Bacilli>Bacillales>Bacillaceae>Bacillus>Bacillus&nbsp;cereus&nbsp;group>unclassified&nbsp;Bacillus&nbsp;cereus&nbsp;group
Pseudomonas putida	S	303	80	51	80	NA	NA	NA	NA	NA	cellular&nbsp;organisms>Bacteria>Proteobacteria>Gammaproteobacteria>Pseudomonadales>Pseudomonadaceae>Pseudomonas>Pseudomonas&nbsp;putida&nbsp;group
Bacillus sp. N447-1	S	2789208	506	506	22	NA	NA	NA	NA	NA	cellular&nbsp;organisms>Bacteria>Terrabacteria&nbsp;group>Firmicutes>Bacilli>Bacillales>Bacillaceae>Bacillus>unclassified&nbsp;Bacillus&nbsp;(in:&nbsp;Bacteria)
Dolosigranulum pigrum	S	29394	190	190	NA	86	50	54	83	NA	cellular&nbsp;organisms>Bacteria>Terrabacteria&nbsp;group>Firmicutes>Bacilli>Lactobacillales>Carnobacteriaceae>Dolosigranulum
Corynebacterium phocae	S	161895	200	200	NA	86	42	39	59	NA	cellular&nbsp;organisms>Bacteria>Terrabacteria&nbsp;group>Actinobacteria>Actinomycetia>Corynebacteriales>Corynebacteriaceae>Corynebacterium
[Acidovorax] ebreus	S	721785	86	NA	NA	86	NA	NA	NA	NA	cellular&nbsp;organisms>Bacteria>Proteobacteria>Betaproteobacteria>Burkholderiales>Comamonadaceae>Diaphorobacter
Corynebacterium lactis	S	1231000	393	393	NA	45	17	153	48	NA	cellular&nbsp;organisms>Bacteria>Terrabacteria&nbsp;group>Actinobacteria>Actinomycetia>Corynebacteriales>Corynebacteriaceae>Corynebacterium
Acinetobacter sp. WCHA45	S	2004644	189	102	35	30	106	28	189	NA	cellular&nbsp;organisms>Bacteria>Proteobacteria>Gammaproteobacteria>Moraxellales>Moraxellaceae>Acinetobacter>unclassified&nbsp;Acinetobacter
Chryseobacterium sp. POL2	S	2713414	501	501	77	32	44	45	NA	NA	cellular&nbsp;organisms>Bacteria>FCB&nbsp;group>Bacteroidetes/Chlorobi&nbsp;group>Bacteroidota>Flavobacteriia>Flavobacteriales>Weeksellaceae>Chryseobacterium&nbsp;group>Chryseobacterium>unclassified&nbsp;Chryseobacterium
Brachybacterium avium	S	2017485	500	500	NA	NA	NA	66	NA	NA	cellular&nbsp;organisms>Bacteria>Terrabacteria&nbsp;group>Actinobacteria>Actinomycetia>Micrococcales>Dermabacteraceae>Brachybacterium
Corynebacterium variabile	S	1727	498	498	NA	29	NA	20	18	NA	cellular&nbsp;organisms>Bacteria>Terrabacteria&nbsp;group>Actinobacteria>Actinomycetia>Corynebacteriales>Corynebacteriaceae>Corynebacterium
Paenibacillus guangzhouensis	S	1473112	87	87	78	NA	NA	25	NA	NA	cellular&nbsp;organisms>Bacteria>Terrabacteria&nbsp;group>Firmicutes>Bacilli>Bacillales>Paenibacillaceae>Paenibacillus
Acinetobacter sp. FDAARGOS_724	S	2545797	141	67	78	26	47	NA	141	NA	cellular&nbsp;organisms>Bacteria>Proteobacteria>Gammaproteobacteria>Moraxellales>Moraxellaceae>Acinetobacter>unclassified&nbsp;Acinetobacter
Xanthomonas hortorum	S	56454	78	NA	78	NA	NA	NA	NA	NA	cellular&nbsp;organisms>Bacteria>Proteobacteria>Gammaproteobacteria>Xanthomonadales>Xanthomonadaceae>Xanthomonas
Luteimonas sp. YGD11-2	S	2508168	78	NA	78	NA	NA	NA	NA	NA	cellular&nbsp;organisms>Bacteria>Proteobacteria>Gammaproteobacteria>Xanthomonadales>Xanthomonadaceae>Luteimonas>unclassified&nbsp;Luteimonas
Brevundimonas sp. MF30-B	S	2561924	108	NA	78	NA	NA	NA	108	54	cellular&nbsp;organisms>Bacteria>Proteobacteria>Alphaproteobacteria>Caulobacterales>Caulobacteraceae>Brevundimonas>unclassified&nbsp;Brevundimonas
Citricoccus sp. SGAir0253	S	2567881	493	493	NA	15	NA	121	34	NA	cellular&nbsp;organisms>Bacteria>Terrabacteria&nbsp;group>Actinobacteria>Actinomycetia>Micrococcales>Micrococcaceae>Citricoccus>unclassified&nbsp;Citricoccus
Streptomyces sp. SYP-A7193	S	2662065	149	NA	NA	NA	NA	149	NA	NA	cellular&nbsp;organisms>Bacteria>Terrabacteria&nbsp;group>Actinobacteria>Actinomycetia>Streptomycetales>Streptomycetaceae>Streptomyces>unclassified&nbsp;Streptomyces
Vagococcus fluvialis	S	2738	121	114	NA	NA	121	22	57	93	cellular&nbsp;organisms>Bacteria>Terrabacteria&nbsp;group>Firmicutes>Bacilli>Lactobacillales>Enterococcaceae>Vagococcus
Psychrobacter sp. P11G3	S	1699623	147	33	NA	NA	NA	147	NA	NA	cellular&nbsp;organisms>Bacteria>Proteobacteria>Gammaproteobacteria>Moraxellales>Moraxellaceae>Psychrobacter>unclassified&nbsp;Psychrobacter
Chryseobacterium indologenes	S	253	229	229	76	52	NA	NA	28	NA	cellular&nbsp;organisms>Bacteria>FCB&nbsp;group>Bacteroidetes/Chlorobi&nbsp;group>Bacteroidota>Flavobacteriia>Flavobacteriales>Weeksellaceae>Chryseobacterium&nbsp;group>Chryseobacterium
Enterobacter hormaechei	S	158836	119	90	38	NA	119	NA	52	NA	cellular&nbsp;organisms>Bacteria>Proteobacteria>Gammaproteobacteria>Enterobacterales>Enterobacteriaceae>Enterobacter>Enterobacter&nbsp;cloacae&nbsp;complex
Sutcliffiella cohnii	S	33932	119	119	75	NA	NA	41	43	NA	cellular&nbsp;organisms>Bacteria>Terrabacteria&nbsp;group>Firmicutes>Bacilli>Bacillales>Bacillaceae>Sutcliffiella
Paenibacillus xylanexedens	S	528191	98	98	75	NA	NA	42	NA	NA	cellular&nbsp;organisms>Bacteria>Terrabacteria&nbsp;group>Firmicutes>Bacilli>Bacillales>Paenibacillaceae>Paenibacillus
Staphylococcus caprae	S	29380	350	350	NA	26	31	98	179	41	cellular&nbsp;organisms>Bacteria>Terrabacteria&nbsp;group>Firmicutes>Bacilli>Bacillales>Staphylococcaceae>Staphylococcus
Acinetobacter bereziniae	S	106648	179	18	25	NA	58	NA	179	NA	cellular&nbsp;organisms>Bacteria>Proteobacteria>Gammaproteobacteria>Moraxellales>Moraxellaceae>Acinetobacter
Shigella dysenteriae	S	622	118	NA	NA	NA	118	NA	NA	NA	cellular&nbsp;organisms>Bacteria>Proteobacteria>Gammaproteobacteria>Enterobacterales>Enterobacteriaceae>Shigella
Diaphorobacter nitroreducens	S	164759	81	NA	NA	81	NA	NA	NA	NA	cellular&nbsp;organisms>Bacteria>Proteobacteria>Betaproteobacteria>Burkholderiales>Comamonadaceae>Diaphorobacter
Brachybacterium vulturis	S	2017484	473	473	NA	NA	NA	49	NA	NA	cellular&nbsp;organisms>Bacteria>Terrabacteria&nbsp;group>Actinobacteria>Actinomycetia>Micrococcales>Dermabacteraceae>Brachybacterium
Paenibacillus swuensis	S	1178515	74	56	74	NA	NA	NA	NA	NA	cellular&nbsp;organisms>Bacteria>Terrabacteria&nbsp;group>Firmicutes>Bacilli>Bacillales>Paenibacillaceae>Paenibacillus
Stenotrophomonas sp. ZAC14D2_NAIMI4_6	S	2072406	74	NA	74	NA	NA	NA	NA	NA	cellular&nbsp;organisms>Bacteria>Proteobacteria>Gammaproteobacteria>Xanthomonadales>Xanthomonadaceae>Stenotrophomonas>Stenotrophomonas&nbsp;maltophilia&nbsp;group>unclassified&nbsp;Stenotrophomonas&nbsp;maltophilia&nbsp;group
Corynebacterium halotolerans	S	225326	414	414	NA	80	41	55	111	NA	cellular&nbsp;organisms>Bacteria>Terrabacteria&nbsp;group>Actinobacteria>Actinomycetia>Corynebacteriales>Corynebacteriaceae>Corynebacterium
Acinetobacter sp. NyZ410	S	2929509	175	40	27	NA	34	NA	175	NA	cellular&nbsp;organisms>Bacteria>Proteobacteria>Gammaproteobacteria>Moraxellales>Moraxellaceae>Acinetobacter>unclassified&nbsp;Acinetobacter
Lysinibacillus sp. YS11	S	2072025	175	NA	NA	NA	NA	NA	175	NA	cellular&nbsp;organisms>Bacteria>Terrabacteria&nbsp;group>Firmicutes>Bacilli>Bacillales>Bacillaceae>Lysinibacillus>unclassified&nbsp;Lysinibacillus
Corynebacterium marinum	S	349751	464	464	NA	73	21	71	140	NA	cellular&nbsp;organisms>Bacteria>Terrabacteria&nbsp;group>Actinobacteria>Actinomycetia>Corynebacteriales>Corynebacteriaceae>Corynebacterium
Acinetobacter chinensis	S	2004650	73	37	73	NA	52	NA	20	NA	cellular&nbsp;organisms>Bacteria>Proteobacteria>Gammaproteobacteria>Moraxellales>Moraxellaceae>Acinetobacter
Staphylococcus pettenkoferi	S	170573	463	463	NA	26	21	130	60	23	cellular&nbsp;organisms>Bacteria>Terrabacteria&nbsp;group>Firmicutes>Bacilli>Bacillales>Staphylococcaceae>Staphylococcus
Bacillus aerophilus	S	293389	463	463	NA	NA	37	NA	NA	NA	cellular&nbsp;organisms>Bacteria>Terrabacteria&nbsp;group>Firmicutes>Bacilli>Bacillales>Bacillaceae>Bacillus>Bacillus&nbsp;altitudinis&nbsp;complex
Psychrobacillus glaciei	S	2283160	174	128	NA	NA	NA	30	174	43	cellular&nbsp;organisms>Bacteria>Terrabacteria&nbsp;group>Firmicutes>Bacilli>Bacillales>Bacillaceae>Psychrobacillus
Paenibacillus sp. PAMC21692	S	2762320	72	64	72	NA	NA	NA	NA	NA	cellular&nbsp;organisms>Bacteria>Terrabacteria&nbsp;group>Firmicutes>Bacilli>Bacillales>Paenibacillaceae>Paenibacillus>unclassified&nbsp;Paenibacillus
Paenibacillus mucilaginosus	S	61624	72	65	72	NA	NA	20	NA	NA	cellular&nbsp;organisms>Bacteria>Terrabacteria&nbsp;group>Firmicutes>Bacilli>Bacillales>Paenibacillaceae>Paenibacillus
Acinetobacter dispersus	S	70348	172	54	16	NA	54	NA	172	NA	cellular&nbsp;organisms>Bacteria>Proteobacteria>Gammaproteobacteria>Moraxellales>Moraxellaceae>Acinetobacter
Corynebacterium testudinoris	S	136857	398	398	NA	78	50	53	119	NA	cellular&nbsp;organisms>Bacteria>Terrabacteria&nbsp;group>Actinobacteria>Actinomycetia>Corynebacteriales>Corynebacteriaceae>Corynebacterium
Paenibacillus rhizovicinus	S	2704463	71	55	71	NA	NA	NA	NA	NA	cellular&nbsp;organisms>Bacteria>Terrabacteria&nbsp;group>Firmicutes>Bacilli>Bacillales>Paenibacillaceae>Paenibacillus
Paenibacillus lentus	S	1338368	70	66	70	NA	NA	24	NA	NA	cellular&nbsp;organisms>Bacteria>Terrabacteria&nbsp;group>Firmicutes>Bacilli>Bacillales>Paenibacillaceae>Paenibacillus
Peribacillus frigoritolerans	S	450367	186	186	65	NA	25	73	34	112	cellular&nbsp;organisms>Bacteria>Terrabacteria&nbsp;group>Firmicutes>Bacilli>Bacillales>Bacillaceae>Peribacillus
Abyssicoccus albus	S	1817405	442	442	NA	NA	NA	65	33	NA	cellular&nbsp;organisms>Bacteria>Terrabacteria&nbsp;group>Firmicutes>Bacilli>Bacillales>Staphylococcaceae>Abyssicoccus
Corynebacterium pelargi	S	1471400	440	440	NA	25	NA	NA	NA	NA	cellular&nbsp;organisms>Bacteria>Terrabacteria&nbsp;group>Actinobacteria>Actinomycetia>Corynebacteriales>Corynebacteriaceae>Corynebacterium
Cutibacterium acnes	S	1747	437	437	NA	28	NA	46	38	NA	cellular&nbsp;organisms>Bacteria>Terrabacteria&nbsp;group>Actinobacteria>Actinomycetia>Propionibacteriales>Propionibacteriaceae>Cutibacterium
Rothia aeria	S	172042	164	61	NA	45	NA	NA	164	NA	cellular&nbsp;organisms>Bacteria>Terrabacteria&nbsp;group>Actinobacteria>Actinomycetia>Micrococcales>Micrococcaceae>Rothia
Priestia flexa	S	86664	96	40	68	NA	39	39	96	43	cellular&nbsp;organisms>Bacteria>Terrabacteria&nbsp;group>Firmicutes>Bacilli>Bacillales>Bacillaceae>Priestia
Brevibacillus brevis	S	1393	80	80	68	NA	NA	NA	NA	NA	cellular&nbsp;organisms>Bacteria>Terrabacteria&nbsp;group>Firmicutes>Bacilli>Bacillales>Paenibacillaceae>Brevibacillus
Acinetobacter sp. AHP123	S	2913495	162	NA	37	NA	64	NA	162	NA	cellular&nbsp;organisms>Bacteria>Proteobacteria>Gammaproteobacteria>Moraxellales>Moraxellaceae>Acinetobacter>unclassified&nbsp;Acinetobacter
Sanguibacter sp. HDW7	S	2714931	131	NA	NA	NA	NA	131	NA	NA	cellular&nbsp;organisms>Bacteria>Terrabacteria&nbsp;group>Actinobacteria>Actinomycetia>Micrococcales>Sanguibacteraceae>Sanguibacter>unclassified&nbsp;Sanguibacter
Peribacillus asahii	S	228899	146	30	47	NA	NA	118	146	108	cellular&nbsp;organisms>Bacteria>Terrabacteria&nbsp;group>Firmicutes>Bacilli>Bacillales>Bacillaceae>Peribacillus
Corynebacterium sanguinis	S	2594913	244	244	NA	73	NA	75	46	NA	cellular&nbsp;organisms>Bacteria>Terrabacteria&nbsp;group>Actinobacteria>Actinomycetia>Corynebacteriales>Corynebacteriaceae>Corynebacterium
Delftia tsuruhatensis	S	180282	130	NA	NA	NA	NA	130	74	NA	cellular&nbsp;organisms>Bacteria>Proteobacteria>Betaproteobacteria>Burkholderiales>Comamonadaceae>Delftia
Paenibacillus sp. FSL H7-0737	S	1536775	67	52	67	NA	NA	NA	NA	NA	cellular&nbsp;organisms>Bacteria>Terrabacteria&nbsp;group>Firmicutes>Bacilli>Bacillales>Paenibacillaceae>Paenibacillus>unclassified&nbsp;Paenibacillus
Stenotrophomonas sp. WZN-1	S	2005046	67	NA	67	NA	NA	NA	NA	NA	cellular&nbsp;organisms>Bacteria>Proteobacteria>Gammaproteobacteria>Xanthomonadales>Xanthomonadaceae>Stenotrophomonas>unclassified&nbsp;Stenotrophomonas
Streptococcus pluranimalium	S	82348	134	71	NA	27	29	21	134	107	cellular&nbsp;organisms>Bacteria>Terrabacteria&nbsp;group>Firmicutes>Bacilli>Lactobacillales>Streptococcaceae>Streptococcus
Brachybacterium sp. SGAir0954	S	2571029	424	424	NA	NA	NA	34	NA	NA	cellular&nbsp;organisms>Bacteria>Terrabacteria&nbsp;group>Actinobacteria>Actinomycetia>Micrococcales>Dermabacteraceae>Brachybacterium>unclassified&nbsp;Brachybacterium
Corynebacterium terpenotabidum	S	89154	418	418	NA	27	NA	NA	NA	NA	cellular&nbsp;organisms>Bacteria>Terrabacteria&nbsp;group>Actinobacteria>Actinomycetia>Corynebacteriales>Corynebacteriaceae>Corynebacterium
Geobacillus stearothermophilus	S	1422	157	NA	NA	NA	83	NA	157	66	cellular&nbsp;organisms>Bacteria>Terrabacteria&nbsp;group>Firmicutes>Bacilli>Bacillales>Bacillaceae>Geobacillus
Bacillus sp. BS-02	S	887059	415	415	NA	NA	NA	61	NA	NA	cellular&nbsp;organisms>Bacteria>Terrabacteria&nbsp;group>Firmicutes>Bacilli>Bacillales>Bacillaceae>Bacillus>unclassified&nbsp;Bacillus&nbsp;(in:&nbsp;Bacteria)
Pseudoxanthomonas sp. X-1	S	2571115	65	NA	65	NA	NA	NA	NA	NA	cellular&nbsp;organisms>Bacteria>Proteobacteria>Gammaproteobacteria>Xanthomonadales>Xanthomonadaceae>Pseudoxanthomonas>unclassified&nbsp;Pseudoxanthomonas
Corynebacterium deserti	S	1408191	412	412	NA	28	NA	22	44	NA	cellular&nbsp;organisms>Bacteria>Terrabacteria&nbsp;group>Actinobacteria>Actinomycetia>Corynebacteriales>Corynebacteriaceae>Corynebacterium
Staphylococcus sp. IVB6233	S	2989769	125	NA	NA	NA	NA	125	NA	67	cellular&nbsp;organisms>Bacteria>Terrabacteria&nbsp;group>Firmicutes>Bacilli>Bacillales>Staphylococcaceae>Staphylococcus>unclassified&nbsp;Staphylococcus
Streptomyces sp. WAC 01529	S	2203205	154	NA	NA	NA	NA	NA	154	NA	cellular&nbsp;organisms>Bacteria>Terrabacteria&nbsp;group>Actinobacteria>Actinomycetia>Streptomycetales>Streptomycetaceae>Streptomyces>unclassified&nbsp;Streptomyces
Bacillus sp. OxB-1	S	98228	153	NA	NA	NA	NA	NA	153	31	cellular&nbsp;organisms>Bacteria>Terrabacteria&nbsp;group>Firmicutes>Bacilli>Bacillales>Bacillaceae>Bacillus>unclassified&nbsp;Bacillus&nbsp;(in:&nbsp;Bacteria)
Pasteurella multocida	S	747	406	406	NA	28	64	54	NA	NA	cellular&nbsp;organisms>Bacteria>Proteobacteria>Gammaproteobacteria>Pasteurellales>Pasteurellaceae>Pasteurella
Staphylococcus sp. IVB6214	S	2989766	405	405	NA	NA	NA	100	143	61	cellular&nbsp;organisms>Bacteria>Terrabacteria&nbsp;group>Firmicutes>Bacilli>Bacillales>Staphylococcaceae>Staphylococcus>unclassified&nbsp;Staphylococcus
Sporosarcina sp. P33	S	1930764	152	NA	NA	NA	NA	NA	152	NA	cellular&nbsp;organisms>Bacteria>Terrabacteria&nbsp;group>Firmicutes>Bacilli>Bacillales>Planococcaceae>Sporosarcina>unclassified&nbsp;Sporosarcina
Brachybacterium sp. NBEC-018	S	2996004	400	400	NA	NA	NA	45	NA	NA	cellular&nbsp;organisms>Bacteria>Terrabacteria&nbsp;group>Actinobacteria>Actinomycetia>Micrococcales>Dermabacteraceae>Brachybacterium>unclassified&nbsp;Brachybacterium
Staphylococcus kloosii	S	29384	112	112	24	16	99	52	28	83	cellular&nbsp;organisms>Bacteria>Terrabacteria&nbsp;group>Firmicutes>Bacilli>Bacillales>Staphylococcaceae>Staphylococcus
Heyndrickxia oleronia	S	38875	149	91	20	NA	37	102	149	74	cellular&nbsp;organisms>Bacteria>Terrabacteria&nbsp;group>Firmicutes>Bacilli>Bacillales>Bacillaceae>Heyndrickxia
Microbacterium paraoxydans	S	199592	396	396	NA	NA	NA	NA	NA	NA	cellular&nbsp;organisms>Bacteria>Terrabacteria&nbsp;group>Actinobacteria>Actinomycetia>Micrococcales>Microbacteriaceae>Microbacterium
Bacillus sp. CMF12	S	2884834	62	NA	62	NA	NA	NA	NA	NA	cellular&nbsp;organisms>Bacteria>Terrabacteria&nbsp;group>Firmicutes>Bacilli>Bacillales>Bacillaceae>Bacillus>unclassified&nbsp;Bacillus&nbsp;(in:&nbsp;Bacteria)
Acinetobacter sp. C32I	S	2950074	148	68	21	NA	26	22	148	NA	cellular&nbsp;organisms>Bacteria>Proteobacteria>Gammaproteobacteria>Moraxellales>Moraxellaceae>Acinetobacter>unclassified&nbsp;Acinetobacter
Kocuria sp. TGY1127_2	S	2711328	71	32	NA	67	NA	NA	71	NA	cellular&nbsp;organisms>Bacteria>Terrabacteria&nbsp;group>Actinobacteria>Actinomycetia>Micrococcales>Micrococcaceae>Kocuria>unclassified&nbsp;Kocuria
Corynebacterium ureicelerivorans	S	401472	168	168	NA	57	97	22	29	NA	cellular&nbsp;organisms>Bacteria>Terrabacteria&nbsp;group>Actinobacteria>Actinomycetia>Corynebacteriales>Corynebacteriaceae>Corynebacterium
Gottfriedia acidiceleris	S	371036	146	33	NA	NA	NA	19	146	19	cellular&nbsp;organisms>Bacteria>Terrabacteria&nbsp;group>Firmicutes>Bacilli>Bacillales>Bacillaceae>Gottfriedia
Corynebacterium frankenforstense	S	1230998	355	355	NA	66	76	29	61	NA	cellular&nbsp;organisms>Bacteria>Terrabacteria&nbsp;group>Actinobacteria>Actinomycetia>Corynebacteriales>Corynebacteriaceae>Corynebacterium
Corynebacterium bovis	S	36808	386	386	NA	25	NA	NA	NA	NA	cellular&nbsp;organisms>Bacteria>Terrabacteria&nbsp;group>Actinobacteria>Actinomycetia>Corynebacteriales>Corynebacteriaceae>Corynebacterium
Corynebacterium sp. CNCTC7651	S	2815361	383	383	NA	24	NA	NA	26	NA	cellular&nbsp;organisms>Bacteria>Terrabacteria&nbsp;group>Actinobacteria>Actinomycetia>Corynebacteriales>Corynebacteriaceae>Corynebacterium>unclassified&nbsp;Corynebacterium
Paenibacillus agaridevorans	S	171404	60	50	60	NA	NA	NA	NA	NA	cellular&nbsp;organisms>Bacteria>Terrabacteria&nbsp;group>Firmicutes>Bacilli>Bacillales>Paenibacillaceae>Paenibacillus
Cohnella herbarum	S	2728023	67	67	60	NA	NA	NA	NA	NA	cellular&nbsp;organisms>Bacteria>Terrabacteria&nbsp;group>Firmicutes>Bacilli>Bacillales>Paenibacillaceae>Cohnella
Amphibacillus xylanus	S	1449	380	380	NA	NA	NA	61	19	NA	cellular&nbsp;organisms>Bacteria>Terrabacteria&nbsp;group>Firmicutes>Bacilli>Bacillales>Bacillaceae>Amphibacillus
Staphylococcus edaphicus	S	1955013	143	143	17	20	68	67	142	31	cellular&nbsp;organisms>Bacteria>Terrabacteria&nbsp;group>Firmicutes>Bacilli>Bacillales>Staphylococcaceae>Staphylococcus
Corynebacterium crudilactis	S	1652495	231	231	NA	64	19	16	78	NA	cellular&nbsp;organisms>Bacteria>Terrabacteria&nbsp;group>Actinobacteria>Actinomycetia>Corynebacteriales>Corynebacteriaceae>Corynebacterium
Rhodococcus pyridinivorans	S	103816	372	372	NA	NA	NA	NA	57	NA	cellular&nbsp;organisms>Bacteria>Terrabacteria&nbsp;group>Actinobacteria>Actinomycetia>Corynebacteriales>Nocardiaceae>Rhodococcus
Corynebacterium sp. FDAARGOS 1242	S	2778078	371	371	NA	55	NA	NA	27	NA	cellular&nbsp;organisms>Bacteria>Terrabacteria&nbsp;group>Actinobacteria>Actinomycetia>Corynebacteriales>Corynebacteriaceae>Corynebacterium>unclassified&nbsp;Corynebacterium
Brachybacterium huguangmaarense	S	1652028	284	284	NA	63	NA	74	NA	NA	cellular&nbsp;organisms>Bacteria>Terrabacteria&nbsp;group>Actinobacteria>Actinomycetia>Micrococcales>Dermabacteraceae>Brachybacterium
Paenibacillus riograndensis	S	483937	58	37	58	NA	NA	33	NA	NA	cellular&nbsp;organisms>Bacteria>Terrabacteria&nbsp;group>Firmicutes>Bacilli>Bacillales>Paenibacillaceae>Paenibacillus>Paenibacillus&nbsp;sonchi&nbsp;group
Mammaliicoccus lentus	S	42858	256	256	NA	NA	NA	112	19	NA	cellular&nbsp;organisms>Bacteria>Terrabacteria&nbsp;group>Firmicutes>Bacilli>Bacillales>Staphylococcaceae>Mammaliicoccus
Brevibacterium linens	S	1703	112	64	NA	NA	NA	112	NA	NA	cellular&nbsp;organisms>Bacteria>Terrabacteria&nbsp;group>Actinobacteria>Actinomycetia>Micrococcales>Brevibacteriaceae>Brevibacterium
Acinetobacter gyllenbergii	S	134534	138	68	NA	NA	32	39	138	NA	cellular&nbsp;organisms>Bacteria>Proteobacteria>Gammaproteobacteria>Moraxellales>Moraxellaceae>Acinetobacter
Mammaliicoccus vitulinus	S	71237	365	365	16	NA	NA	85	46	NA	cellular&nbsp;organisms>Bacteria>Terrabacteria&nbsp;group>Firmicutes>Bacilli>Bacillales>Staphylococcaceae>Mammaliicoccus
Kocuria flava	S	446860	108	108	NA	NA	NA	44	53	92	cellular&nbsp;organisms>Bacteria>Terrabacteria&nbsp;group>Actinobacteria>Actinomycetia>Micrococcales>Micrococcaceae>Kocuria
Corynebacterium macginleyi	S	38290	284	284	NA	62	24	39	36	NA	cellular&nbsp;organisms>Bacteria>Terrabacteria&nbsp;group>Actinobacteria>Actinomycetia>Corynebacteriales>Corynebacteriaceae>Corynebacterium
Cytobacillus gottheilii	S	859144	86	20	57	NA	NA	33	26	86	cellular&nbsp;organisms>Bacteria>Terrabacteria&nbsp;group>Firmicutes>Bacilli>Bacillales>Bacillaceae>Cytobacillus
Paenibacillus sp. 481	S	2835869	57	27	57	NA	NA	NA	25	NA	cellular&nbsp;organisms>Bacteria>Terrabacteria&nbsp;group>Firmicutes>Bacilli>Bacillales>Paenibacillaceae>Paenibacillus>unclassified&nbsp;Paenibacillus
Paracoccus sanguinis	S	1545044	110	NA	NA	NA	NA	110	NA	NA	cellular&nbsp;organisms>Bacteria>Proteobacteria>Alphaproteobacteria>Rhodobacterales>Rhodobacteraceae>Paracoccus
Lysinibacillus sp. GJ-1	S	2896845	135	NA	NA	NA	NA	NA	135	NA	cellular&nbsp;organisms>Bacteria>Terrabacteria&nbsp;group>Firmicutes>Bacilli>Bacillales>Bacillaceae>Lysinibacillus>unclassified&nbsp;Lysinibacillus
Corynebacterium maris	S	575200	239	239	NA	61	15	36	41	NA	cellular&nbsp;organisms>Bacteria>Terrabacteria&nbsp;group>Actinobacteria>Actinomycetia>Corynebacteriales>Corynebacteriaceae>Corynebacterium
Arthrobacter sp. CJ23	S	2972479	61	54	NA	61	NA	NA	20	NA	cellular&nbsp;organisms>Bacteria>Terrabacteria&nbsp;group>Actinobacteria>Actinomycetia>Micrococcales>Micrococcaceae>Arthrobacter>unclassified&nbsp;Arthrobacter
Sporosarcina sp. PTS2304	S	2283194	139	139	NA	NA	NA	27	68	90	cellular&nbsp;organisms>Bacteria>Terrabacteria&nbsp;group>Firmicutes>Bacilli>Bacillales>Planococcaceae>Sporosarcina>unclassified&nbsp;Sporosarcina
Jeotgalicoccus saudimassiliensis	S	1461582	353	353	NA	NA	NA	76	18	NA	cellular&nbsp;organisms>Bacteria>Terrabacteria&nbsp;group>Firmicutes>Bacilli>Bacillales>Staphylococcaceae>Jeotgalicoccus
Pseudomonas fluorescens	S	294	65	65	55	NA	NA	NA	NA	NA	cellular&nbsp;organisms>Bacteria>Proteobacteria>Gammaproteobacteria>Pseudomonadales>Pseudomonadaceae>Pseudomonas>Pseudomonas&nbsp;fluorescens&nbsp;group
Brevundimonas sp. 'scallop'	S	2562582	55	NA	55	NA	NA	NA	NA	NA	cellular&nbsp;organisms>Bacteria>Proteobacteria>Alphaproteobacteria>Caulobacterales>Caulobacteraceae>Brevundimonas>unclassified&nbsp;Brevundimonas
Candidatus Kaistella beijingensis	S	2820270	138	138	NA	59	NA	NA	NA	NA	cellular&nbsp;organisms>Bacteria>FCB&nbsp;group>Bacteroidetes/Chlorobi&nbsp;group>Bacteroidota>Flavobacteriia>Flavobacteriales>Weeksellaceae>Chryseobacterium&nbsp;group>Kaistella
Ligilactobacillus animalis	S	1605	85	NA	NA	NA	85	NA	NA	NA	cellular&nbsp;organisms>Bacteria>Terrabacteria&nbsp;group>Firmicutes>Bacilli>Lactobacillales>Lactobacillaceae>Ligilactobacillus
Rothia kristinae	S	37923	133	133	NA	42	NA	47	127	NA	cellular&nbsp;organisms>Bacteria>Terrabacteria&nbsp;group>Actinobacteria>Actinomycetia>Micrococcales>Micrococcaceae>Rothia
Bacillus sp. CMF21	S	2884832	53	NA	53	NA	NA	NA	NA	NA	cellular&nbsp;organisms>Bacteria>Terrabacteria&nbsp;group>Firmicutes>Bacilli>Bacillales>Bacillaceae>Bacillus>unclassified&nbsp;Bacillus&nbsp;(in:&nbsp;Bacteria)
Staphylococcus gallinarum	S	1293	336	336	NA	17	31	50	70	15	cellular&nbsp;organisms>Bacteria>Terrabacteria&nbsp;group>Firmicutes>Bacilli>Bacillales>Staphylococcaceae>Staphylococcus
Flavobacterium bizetiae	S	2704140	57	NA	NA	57	NA	NA	NA	NA	cellular&nbsp;organisms>Bacteria>FCB&nbsp;group>Bacteroidetes/Chlorobi&nbsp;group>Bacteroidota>Flavobacteriia>Flavobacteriales>Flavobacteriaceae>Flavobacterium
Bacillus sp. FJAT-22090	S	1581038	125	106	NA	NA	NA	45	125	63	cellular&nbsp;organisms>Bacteria>Terrabacteria&nbsp;group>Firmicutes>Bacilli>Bacillales>Bacillaceae>Bacillus>unclassified&nbsp;Bacillus&nbsp;(in:&nbsp;Bacteria)
Corynebacterium sp. NML98-0116	S	702967	332	332	NA	38	NA	NA	NA	NA	cellular&nbsp;organisms>Bacteria>Terrabacteria&nbsp;group>Actinobacteria>Actinomycetia>Corynebacteriales>Corynebacteriaceae>Corynebacterium>unclassified&nbsp;Corynebacterium
Paenibacillus sp. FSL R5-0912	S	1536771	71	71	52	NA	NA	66	NA	NA	cellular&nbsp;organisms>Bacteria>Terrabacteria&nbsp;group>Firmicutes>Bacilli>Bacillales>Paenibacillaceae>Paenibacillus>unclassified&nbsp;Paenibacillus
Bacillus weihaiensis	S	1547283	205	205	NA	NA	16	34	124	39	cellular&nbsp;organisms>Bacteria>Terrabacteria&nbsp;group>Firmicutes>Bacilli>Bacillales>Bacillaceae>Bacillus
Suicoccus acidiformans	S	2036206	277	277	NA	56	43	64	49	NA	cellular&nbsp;organisms>Bacteria>Terrabacteria&nbsp;group>Firmicutes>Bacilli>Lactobacillales>Aerococcaceae>Suicoccus
Corynebacterium sphenisci	S	191493	326	326	NA	18	NA	NA	NA	NA	cellular&nbsp;organisms>Bacteria>Terrabacteria&nbsp;group>Actinobacteria>Actinomycetia>Corynebacteriales>Corynebacteriaceae>Corynebacterium
Enterococcus gallinarum	S	1353	120	64	51	52	NA	NA	120	NA	cellular&nbsp;organisms>Bacteria>Terrabacteria&nbsp;group>Firmicutes>Bacilli>Lactobacillales>Enterococcaceae>Enterococcus
Xanthomonas euroxanthea	S	2259622	51	NA	51	NA	NA	NA	NA	NA	cellular&nbsp;organisms>Bacteria>Proteobacteria>Gammaproteobacteria>Xanthomonadales>Xanthomonadaceae>Xanthomonas
Thermomonas sp. XSG	S	2771436	51	NA	51	NA	NA	NA	NA	NA	cellular&nbsp;organisms>Bacteria>Proteobacteria>Gammaproteobacteria>Xanthomonadales>Xanthomonadaceae>Thermomonas>unclassified&nbsp;Thermomonas
Brevundimonas sp. PAMC22021	S	2861285	51	NA	51	NA	NA	NA	32	24	cellular&nbsp;organisms>Bacteria>Proteobacteria>Alphaproteobacteria>Caulobacterales>Caulobacteraceae>Brevundimonas>unclassified&nbsp;Brevundimonas
Neisseria brasiliensis	S	2666100	80	NA	NA	NA	80	66	NA	NA	cellular&nbsp;organisms>Bacteria>Proteobacteria>Betaproteobacteria>Neisseriales>Neisseriaceae>Neisseria
Comamonas serinivorans	S	1082851	92	NA	NA	55	NA	NA	92	NA	cellular&nbsp;organisms>Bacteria>Proteobacteria>Betaproteobacteria>Burkholderiales>Comamonadaceae>Comamonas
Micrococcus yunnanensis	S	566027	239	239	NA	NA	NA	98	36	61	cellular&nbsp;organisms>Bacteria>Terrabacteria&nbsp;group>Actinobacteria>Actinomycetia>Micrococcales>Micrococcaceae>Micrococcus
Ureibacillus thermosphaericus	S	51173	288	288	NA	NA	NA	49	121	20	cellular&nbsp;organisms>Bacteria>Terrabacteria&nbsp;group>Firmicutes>Bacilli>Bacillales>Planococcaceae>Ureibacillus
Bacillus sp. DU-106	S	2080759	321	321	NA	NA	NA	NA	NA	NA	cellular&nbsp;organisms>Bacteria>Terrabacteria&nbsp;group>Firmicutes>Bacilli>Bacillales>Bacillaceae>Bacillus>unclassified&nbsp;Bacillus&nbsp;(in:&nbsp;Bacteria)
Arthrobacter sp. DNA4	S	2963432	97	NA	NA	NA	NA	97	NA	NA	cellular&nbsp;organisms>Bacteria>Terrabacteria&nbsp;group>Actinobacteria>Actinomycetia>Micrococcales>Micrococcaceae>Arthrobacter>unclassified&nbsp;Arthrobacter
Metabacillus sediminilitoris	S	2567941	98	98	49	NA	NA	39	63	52	cellular&nbsp;organisms>Bacteria>Terrabacteria&nbsp;group>Firmicutes>Bacilli>Bacillales>Bacillaceae>Metabacillus
Xanthomonas vesicatoria	S	56460	49	NA	49	NA	NA	NA	NA	NA	cellular&nbsp;organisms>Bacteria>Proteobacteria>Gammaproteobacteria>Xanthomonadales>Xanthomonadaceae>Xanthomonas
Xanthomonas oryzae	S	347	49	NA	49	NA	NA	NA	NA	NA	cellular&nbsp;organisms>Bacteria>Proteobacteria>Gammaproteobacteria>Xanthomonadales>Xanthomonadaceae>Xanthomonas
Rhodococcus gordoniae	S	223392	117	NA	NA	NA	NA	NA	117	NA	cellular&nbsp;organisms>Bacteria>Terrabacteria&nbsp;group>Actinobacteria>Actinomycetia>Corynebacteriales>Nocardiaceae>Rhodococcus
Corynebacterium mycetoides	S	38302	123	123	NA	53	21	35	28	NA	cellular&nbsp;organisms>Bacteria>Terrabacteria&nbsp;group>Actinobacteria>Actinomycetia>Corynebacteriales>Corynebacteriaceae>Corynebacterium
Bacillus zhangzhouensis	S	1178540	285	285	17	NA	76	NA	15	NA	cellular&nbsp;organisms>Bacteria>Terrabacteria&nbsp;group>Firmicutes>Bacilli>Bacillales>Bacillaceae>Bacillus
Alicycliphilus denitrificans	S	179636	115	NA	NA	NA	NA	NA	115	NA	cellular&nbsp;organisms>Bacteria>Proteobacteria>Betaproteobacteria>Burkholderiales>Comamonadaceae>Alicycliphilus
Listeria innocua	S	1642	77	16	NA	NA	NA	NA	47	77	cellular&nbsp;organisms>Bacteria>Terrabacteria&nbsp;group>Firmicutes>Bacilli>Bacillales>Listeriaceae>Listeria
Sphingobacterium thalpophilum	S	259	305	305	19	29	NA	NA	NA	NA	cellular&nbsp;organisms>Bacteria>FCB&nbsp;group>Bacteroidetes/Chlorobi&nbsp;group>Bacteroidota>Sphingobacteriia>Sphingobacteriales>Sphingobacteriaceae>Sphingobacterium
Mesobacillus foraminis	S	279826	78	18	48	NA	NA	44	78	45	cellular&nbsp;organisms>Bacteria>Terrabacteria&nbsp;group>Firmicutes>Bacilli>Bacillales>Bacillaceae>Mesobacillus
Paenibacillus sp. YPD9-1	S	2908839	60	60	48	NA	NA	NA	NA	NA	cellular&nbsp;organisms>Bacteria>Terrabacteria&nbsp;group>Firmicutes>Bacilli>Bacillales>Paenibacillaceae>Paenibacillus>unclassified&nbsp;Paenibacillus
Corynebacterium uterequi	S	1072256	291	291	NA	52	43	20	37	NA	cellular&nbsp;organisms>Bacteria>Terrabacteria&nbsp;group>Actinobacteria>Actinomycetia>Corynebacteriales>Corynebacteriaceae>Corynebacterium
Bacillus sp. Cs-700	S	2589818	114	58	NA	NA	NA	17	114	NA	cellular&nbsp;organisms>Bacteria>Terrabacteria&nbsp;group>Firmicutes>Bacilli>Bacillales>Bacillaceae>Bacillus>unclassified&nbsp;Bacillus&nbsp;(in:&nbsp;Bacteria)
Acinetobacter septicus	S	465797	113	NA	NA	NA	NA	NA	113	NA	cellular&nbsp;organisms>Bacteria>Proteobacteria>Gammaproteobacteria>Moraxellales>Moraxellaceae>Acinetobacter
Riemerella anatipestifer	S	34085	69	69	34	51	NA	NA	21	NA	cellular&nbsp;organisms>Bacteria>FCB&nbsp;group>Bacteroidetes/Chlorobi&nbsp;group>Bacteroidota>Flavobacteriia>Flavobacteriales>Weeksellaceae>Riemerella
Paenibacillus pabuli	S	1472	48	48	47	NA	NA	33	19	NA	cellular&nbsp;organisms>Bacteria>Terrabacteria&nbsp;group>Firmicutes>Bacilli>Bacillales>Paenibacillaceae>Paenibacillus
Paenibacillus albus	S	2495582	47	36	47	NA	NA	NA	NA	NA	cellular&nbsp;organisms>Bacteria>Terrabacteria&nbsp;group>Firmicutes>Bacilli>Bacillales>Paenibacillaceae>Paenibacillus
Brevundimonas nasdae	S	172043	61	NA	47	NA	NA	NA	61	40	cellular&nbsp;organisms>Bacteria>Proteobacteria>Alphaproteobacteria>Caulobacterales>Caulobacteraceae>Brevundimonas
Morganella morganii	S	582	112	NA	NA	NA	NA	NA	112	20	cellular&nbsp;organisms>Bacteria>Proteobacteria>Gammaproteobacteria>Enterobacterales>Morganellaceae>Morganella
Bacillus sp. S3	S	486398	75	18	NA	NA	NA	26	38	75	cellular&nbsp;organisms>Bacteria>Terrabacteria&nbsp;group>Firmicutes>Bacilli>Bacillales>Bacillaceae>Bacillus>unclassified&nbsp;Bacillus&nbsp;(in:&nbsp;Bacteria)
Bacillus albus	S	2026189	296	296	19	NA	21	NA	16	NA	cellular&nbsp;organisms>Bacteria>Terrabacteria&nbsp;group>Firmicutes>Bacilli>Bacillales>Bacillaceae>Bacillus>Bacillus&nbsp;cereus&nbsp;group
Pseudomonas sp. HS-18	S	2879114	73	NA	NA	NA	73	NA	NA	NA	cellular&nbsp;organisms>Bacteria>Proteobacteria>Gammaproteobacteria>Pseudomonadales>Pseudomonadaceae>Pseudomonas>unclassified&nbsp;Pseudomonas
Elizabethkingia anophelis	S	1117645	215	215	31	50	NA	NA	NA	NA	cellular&nbsp;organisms>Bacteria>FCB&nbsp;group>Bacteroidetes/Chlorobi&nbsp;group>Bacteroidota>Flavobacteriia>Flavobacteriales>Weeksellaceae>Elizabethkingia
Glutamicibacter halophytocola	S	1933880	110	47	NA	15	NA	NA	110	51	cellular&nbsp;organisms>Bacteria>Terrabacteria&nbsp;group>Actinobacteria>Actinomycetia>Micrococcales>Micrococcaceae>Glutamicibacter
Pseudoxanthomonas daejeonensis	S	266062	46	NA	46	NA	NA	NA	NA	NA	cellular&nbsp;organisms>Bacteria>Proteobacteria>Gammaproteobacteria>Xanthomonadales>Xanthomonadaceae>Pseudoxanthomonas
Luteimonas granuli	S	1176533	46	NA	46	NA	NA	NA	NA	NA	cellular&nbsp;organisms>Bacteria>Proteobacteria>Gammaproteobacteria>Xanthomonadales>Xanthomonadaceae>Luteimonas
Moraxella nonliquefaciens	S	478	130	130	NA	NA	48	88	16	NA	cellular&nbsp;organisms>Bacteria>Proteobacteria>Gammaproteobacteria>Moraxellales>Moraxellaceae>Moraxella
Chryseobacterium suipulveris	S	2929800	289	289	24	30	NA	NA	NA	NA	cellular&nbsp;organisms>Bacteria>FCB&nbsp;group>Bacteroidetes/Chlorobi&nbsp;group>Bacteroidota>Flavobacteriia>Flavobacteriales>Weeksellaceae>Chryseobacterium&nbsp;group>Chryseobacterium
Corynebacterium imitans	S	156978	215	215	NA	49	17	29	27	NA	cellular&nbsp;organisms>Bacteria>Terrabacteria&nbsp;group>Actinobacteria>Actinomycetia>Corynebacteriales>Corynebacteriaceae>Corynebacterium
Acidovorax sp. YS12	S	2738413	49	NA	NA	49	NA	NA	NA	NA	cellular&nbsp;organisms>Bacteria>Proteobacteria>Betaproteobacteria>Burkholderiales>Comamonadaceae>Acidovorax>unclassified&nbsp;Acidovorax
Xanthomonas fragariae	S	48664	45	NA	45	NA	NA	NA	NA	NA	cellular&nbsp;organisms>Bacteria>Proteobacteria>Gammaproteobacteria>Xanthomonadales>Xanthomonadaceae>Xanthomonas
Arthrobacter alpinus	S	656366	154	154	NA	NA	NA	NA	107	NA	cellular&nbsp;organisms>Bacteria>Terrabacteria&nbsp;group>Actinobacteria>Actinomycetia>Micrococcales>Micrococcaceae>Arthrobacter
Psychrobacter sanguinis	S	861445	160	160	NA	22	70	NA	75	NA	cellular&nbsp;organisms>Bacteria>Proteobacteria>Gammaproteobacteria>Moraxellales>Moraxellaceae>Psychrobacter
Shigella boydii	S	621	70	NA	NA	NA	70	NA	NA	NA	cellular&nbsp;organisms>Bacteria>Proteobacteria>Gammaproteobacteria>Enterobacterales>Enterobacteriaceae>Shigella
Corynebacterium qintianiae	S	2709392	149	149	NA	48	NA	38	20	NA	cellular&nbsp;organisms>Bacteria>Terrabacteria&nbsp;group>Actinobacteria>Actinomycetia>Corynebacteriales>Corynebacteriaceae>Corynebacterium
Hydrogenophaga taeniospiralis	S	65656	56	NA	NA	48	NA	NA	56	NA	cellular&nbsp;organisms>Bacteria>Proteobacteria>Betaproteobacteria>Burkholderiales>Comamonadaceae>Hydrogenophaga
Lysobacter enzymogenes	S	69	44	NA	44	NA	NA	NA	NA	NA	cellular&nbsp;organisms>Bacteria>Proteobacteria>Gammaproteobacteria>Xanthomonadales>Xanthomonadaceae>Lysobacter
Brevundimonas vitisensis	S	2800818	56	NA	44	NA	NA	NA	56	28	cellular&nbsp;organisms>Bacteria>Proteobacteria>Alphaproteobacteria>Caulobacterales>Caulobacteraceae>Brevundimonas
Corynebacterium argentoratense	S	42817	278	278	NA	29	NA	NA	NA	NA	cellular&nbsp;organisms>Bacteria>Terrabacteria&nbsp;group>Actinobacteria>Actinomycetia>Corynebacteriales>Corynebacteriaceae>Corynebacterium
Staphylococcus lutrae	S	155085	273	273	NA	NA	NA	47	18	21	cellular&nbsp;organisms>Bacteria>Terrabacteria&nbsp;group>Firmicutes>Bacilli>Bacillales>Staphylococcaceae>Staphylococcus
Paenibacillus crassostreae	S	1763538	43	20	43	NA	NA	31	NA	NA	cellular&nbsp;organisms>Bacteria>Terrabacteria&nbsp;group>Firmicutes>Bacilli>Bacillales>Paenibacillaceae>Paenibacillus
Xanthomonas albilineans	S	29447	43	NA	43	NA	NA	NA	NA	NA	cellular&nbsp;organisms>Bacteria>Proteobacteria>Gammaproteobacteria>Xanthomonadales>Xanthomonadaceae>Xanthomonas
Lysobacter terrestris	S	2865112	43	NA	43	NA	NA	NA	NA	NA	cellular&nbsp;organisms>Bacteria>Proteobacteria>Gammaproteobacteria>Xanthomonadales>Xanthomonadaceae>Lysobacter
Kocuria varians	S	1272	83	61	NA	NA	NA	83	74	NA	cellular&nbsp;organisms>Bacteria>Terrabacteria&nbsp;group>Actinobacteria>Actinomycetia>Micrococcales>Micrococcaceae>Kocuria
Staphylococcus condimenti	S	70255	270	270	NA	37	43	49	64	29	cellular&nbsp;organisms>Bacteria>Terrabacteria&nbsp;group>Firmicutes>Bacilli>Bacillales>Staphylococcaceae>Staphylococcus
Micrococcus sp. KBS0714	S	1179670	198	198	NA	NA	NA	82	35	32	cellular&nbsp;organisms>Bacteria>Terrabacteria&nbsp;group>Actinobacteria>Actinomycetia>Micrococcales>Micrococcaceae>Micrococcus>unclassified&nbsp;Micrococcus
Bacillus sp. FS02	S	2831519	269	269	NA	NA	NA	NA	NA	NA	cellular&nbsp;organisms>Bacteria>Terrabacteria&nbsp;group>Firmicutes>Bacilli>Bacillales>Bacillaceae>Bacillus>unclassified&nbsp;Bacillus&nbsp;(in:&nbsp;Bacteria)
Corynebacterium yudongzhengii	S	2080740	269	269	NA	33	NA	23	18	NA	cellular&nbsp;organisms>Bacteria>Terrabacteria&nbsp;group>Actinobacteria>Actinomycetia>Corynebacteriales>Corynebacteriaceae>Corynebacterium
Bacillus xiamenensis	S	1178537	84	84	42	NA	NA	NA	NA	NA	cellular&nbsp;organisms>Bacteria>Terrabacteria&nbsp;group>Firmicutes>Bacilli>Bacillales>Bacillaceae>Bacillus
Paenibacillus kribbensis	S	172713	42	30	42	NA	NA	36	NA	NA	cellular&nbsp;organisms>Bacteria>Terrabacteria&nbsp;group>Firmicutes>Bacilli>Bacillales>Paenibacillaceae>Paenibacillus
Brevundimonas sp. CS1	S	2813778	42	NA	42	NA	NA	NA	32	NA	cellular&nbsp;organisms>Bacteria>Proteobacteria>Alphaproteobacteria>Caulobacterales>Caulobacteraceae>Brevundimonas>unclassified&nbsp;Brevundimonas
Staphylococcus simiae	S	308354	263	263	NA	NA	18	81	63	18	cellular&nbsp;organisms>Bacteria>Terrabacteria&nbsp;group>Firmicutes>Bacilli>Bacillales>Staphylococcaceae>Staphylococcus
Lactococcus lactis	S	1358	202	202	NA	NA	NA	81	67	NA	cellular&nbsp;organisms>Bacteria>Terrabacteria&nbsp;group>Firmicutes>Bacilli>Lactobacillales>Streptococcaceae>Lactococcus
Psychrobacillus sp. INOP01	S	2829187	99	NA	NA	NA	NA	NA	99	40	cellular&nbsp;organisms>Bacteria>Terrabacteria&nbsp;group>Firmicutes>Bacilli>Bacillales>Bacillaceae>Psychrobacillus>unclassified&nbsp;Psychrobacillus
Acidovorax avenae	S	80867	99	NA	NA	NA	NA	NA	99	NA	cellular&nbsp;organisms>Bacteria>Proteobacteria>Betaproteobacteria>Burkholderiales>Comamonadaceae>Acidovorax
Lactiplantibacillus plantarum	S	1590	98	NA	NA	NA	NA	NA	98	NA	cellular&nbsp;organisms>Bacteria>Terrabacteria&nbsp;group>Firmicutes>Bacilli>Lactobacillales>Lactobacillaceae>Lactiplantibacillus
Xanthomonas sp. CFBP 8445	S	2971236	41	NA	41	NA	NA	NA	NA	NA	cellular&nbsp;organisms>Bacteria>Proteobacteria>Gammaproteobacteria>Xanthomonadales>Xanthomonadaceae>Xanthomonas>unclassified&nbsp;Xanthomonas
Corynebacterium ammoniagenes	S	1697	241	241	NA	44	31	25	49	NA	cellular&nbsp;organisms>Bacteria>Terrabacteria&nbsp;group>Actinobacteria>Actinomycetia>Corynebacteriales>Corynebacteriaceae>Corynebacterium
Corynebacterium occultum	S	2675219	255	255	NA	35	20	25	48	NA	cellular&nbsp;organisms>Bacteria>Terrabacteria&nbsp;group>Actinobacteria>Actinomycetia>Corynebacteriales>Corynebacteriaceae>Corynebacterium
Bacillus sp. TK-2	S	2801342	147	147	40	NA	NA	NA	NA	NA	cellular&nbsp;organisms>Bacteria>Terrabacteria&nbsp;group>Firmicutes>Bacilli>Bacillales>Bacillaceae>Bacillus>unclassified&nbsp;Bacillus&nbsp;(in:&nbsp;Bacteria)
Sutcliffiella horikoshii	S	79883	54	23	40	NA	NA	NA	46	54	cellular&nbsp;organisms>Bacteria>Terrabacteria&nbsp;group>Firmicutes>Bacilli>Bacillales>Bacillaceae>Sutcliffiella
Paenibacillus sp. SS4	S	2975482	69	69	40	NA	NA	23	NA	NA	cellular&nbsp;organisms>Bacteria>Terrabacteria&nbsp;group>Firmicutes>Bacilli>Bacillales>Paenibacillaceae>Paenibacillus>unclassified&nbsp;Paenibacillus
Pseudoxanthomonas spadix	S	415229	40	NA	40	NA	NA	NA	NA	NA	cellular&nbsp;organisms>Bacteria>Proteobacteria>Gammaproteobacteria>Xanthomonadales>Xanthomonadaceae>Pseudoxanthomonas
Proteus mirabilis	S	584	95	73	34	NA	27	NA	95	NA	cellular&nbsp;organisms>Bacteria>Proteobacteria>Gammaproteobacteria>Enterobacterales>Morganellaceae>Proteus
Aeromonas dhakensis	S	196024	95	NA	NA	NA	NA	NA	95	NA	cellular&nbsp;organisms>Bacteria>Proteobacteria>Gammaproteobacteria>Aeromonadales>Aeromonadaceae>Aeromonas
Corynebacterium renale	S	1724	250	250	NA	31	NA	15	21	NA	cellular&nbsp;organisms>Bacteria>Terrabacteria&nbsp;group>Actinobacteria>Actinomycetia>Corynebacteriales>Corynebacteriaceae>Corynebacterium
Shigella sonnei	S	624	62	NA	NA	NA	62	NA	NA	NA	cellular&nbsp;organisms>Bacteria>Proteobacteria>Gammaproteobacteria>Enterobacterales>Enterobacteriaceae>Shigella
Lysobacter oculi	S	2698682	46	46	39	NA	NA	NA	NA	NA	cellular&nbsp;organisms>Bacteria>Proteobacteria>Gammaproteobacteria>Xanthomonadales>Xanthomonadaceae>Lysobacter
Sphingobacterium psychroaquaticum	S	561061	247	247	21	NA	NA	26	NA	NA	cellular&nbsp;organisms>Bacteria>FCB&nbsp;group>Bacteroidetes/Chlorobi&nbsp;group>Bacteroidota>Sphingobacteriia>Sphingobacteriales>Sphingobacteriaceae>Sphingobacterium
Staphylococcus ratti	S	2892440	217	217	NA	NA	NA	75	34	32	cellular&nbsp;organisms>Bacteria>Terrabacteria&nbsp;group>Firmicutes>Bacilli>Bacillales>Staphylococcaceae>Staphylococcus
Micrococcus sp. V7	S	404582	75	38	NA	NA	NA	75	NA	NA	cellular&nbsp;organisms>Bacteria>Terrabacteria&nbsp;group>Actinobacteria>Actinomycetia>Micrococcales>Micrococcaceae>Micrococcus>unclassified&nbsp;Micrococcus
Corynebacterium coyleae	S	53374	242	242	NA	42	19	27	56	NA	cellular&nbsp;organisms>Bacteria>Terrabacteria&nbsp;group>Actinobacteria>Actinomycetia>Corynebacteriales>Corynebacteriaceae>Corynebacterium
Corynebacterium kefirresidentii	S	1979527	242	242	NA	42	29	19	38	NA	cellular&nbsp;organisms>Bacteria>Terrabacteria&nbsp;group>Actinobacteria>Actinomycetia>Corynebacteriales>Corynebacteriaceae>Corynebacterium
Corynebacterium comes	S	2675218	207	207	NA	42	16	47	91	NA	cellular&nbsp;organisms>Bacteria>Terrabacteria&nbsp;group>Actinobacteria>Actinomycetia>Corynebacteriales>Corynebacteriaceae>Corynebacterium
Hydrogenophaga crocea	S	2716225	79	NA	NA	42	NA	NA	79	NA	cellular&nbsp;organisms>Bacteria>Proteobacteria>Betaproteobacteria>Burkholderiales>Comamonadaceae>Hydrogenophaga
Bacillus sp. ABP14	S	1892404	246	246	NA	NA	NA	NA	NA	NA	cellular&nbsp;organisms>Bacteria>Terrabacteria&nbsp;group>Firmicutes>Bacilli>Bacillales>Bacillaceae>Bacillus>Bacillus&nbsp;cereus&nbsp;group>unclassified&nbsp;Bacillus&nbsp;cereus&nbsp;group
Variovorax paradoxus	S	34073	92	NA	NA	34	NA	NA	92	NA	cellular&nbsp;organisms>Bacteria>Proteobacteria>Betaproteobacteria>Burkholderiales>Comamonadaceae>Variovorax
Microbacterium sp. 1S1	S	2606451	38	23	38	NA	NA	NA	NA	NA	cellular&nbsp;organisms>Bacteria>Terrabacteria&nbsp;group>Actinobacteria>Actinomycetia>Micrococcales>Microbacteriaceae>Microbacterium>unclassified&nbsp;Microbacterium
Hydrogenophaga sp. BPS33	S	2651974	46	NA	NA	41	NA	NA	46	NA	cellular&nbsp;organisms>Bacteria>Proteobacteria>Betaproteobacteria>Burkholderiales>Comamonadaceae>Hydrogenophaga>unclassified&nbsp;Hydrogenophaga
Corynebacterium kalinowskii	S	2675216	240	240	NA	31	NA	26	18	NA	cellular&nbsp;organisms>Bacteria>Terrabacteria&nbsp;group>Actinobacteria>Actinomycetia>Corynebacteriales>Corynebacteriaceae>Corynebacterium
Flavobacterium sp. xlx-214	S	2654325	114	114	NA	26	NA	73	NA	NA	cellular&nbsp;organisms>Bacteria>FCB&nbsp;group>Bacteroidetes/Chlorobi&nbsp;group>Bacteroidota>Flavobacteriia>Flavobacteriales>Flavobacteriaceae>Flavobacterium>unclassified&nbsp;Flavobacterium
Lysinibacillus varians	S	1145276	90	NA	NA	NA	NA	NA	90	NA	cellular&nbsp;organisms>Bacteria>Terrabacteria&nbsp;group>Firmicutes>Bacilli>Bacillales>Bacillaceae>Lysinibacillus
Protaetiibacter intestinalis	S	2419774	238	238	NA	NA	NA	45	25	NA	cellular&nbsp;organisms>Bacteria>Terrabacteria&nbsp;group>Actinobacteria>Actinomycetia>Micrococcales>Microbacteriaceae>Protaetiibacter
Desulfitobacterium hafniense	S	49338	37	NA	37	NA	NA	NA	NA	NA	cellular&nbsp;organisms>Bacteria>Terrabacteria&nbsp;group>Firmicutes>Clostridia>Eubacteriales>Desulfitobacteriaceae>Desulfitobacterium
Flavobacterium sp. N2270	S	2986831	37	NA	37	NA	NA	NA	NA	NA	cellular&nbsp;organisms>Bacteria>FCB&nbsp;group>Bacteroidetes/Chlorobi&nbsp;group>Bacteroidota>Flavobacteriia>Flavobacteriales>Flavobacteriaceae>Flavobacterium>unclassified&nbsp;Flavobacterium
Jeotgalibaca porci	S	1868793	94	94	NA	40	43	34	55	NA	cellular&nbsp;organisms>Bacteria>Terrabacteria&nbsp;group>Firmicutes>Bacilli>Lactobacillales>Carnobacteriaceae>Jeotgalibaca
Chryseobacterium sp. ZHDP1	S	2838877	143	143	NA	40	NA	NA	NA	NA	cellular&nbsp;organisms>Bacteria>FCB&nbsp;group>Bacteroidetes/Chlorobi&nbsp;group>Bacteroidota>Flavobacteriia>Flavobacteriales>Weeksellaceae>Chryseobacterium&nbsp;group>Chryseobacterium>unclassified&nbsp;Chryseobacterium
Staphylococcus muscae	S	1294	163	163	NA	NA	NA	54	88	NA	cellular&nbsp;organisms>Bacteria>Terrabacteria&nbsp;group>Firmicutes>Bacilli>Bacillales>Staphylococcaceae>Staphylococcus
Salinicoccus halodurans	S	407035	233	233	NA	NA	NA	61	34	NA	cellular&nbsp;organisms>Bacteria>Terrabacteria&nbsp;group>Firmicutes>Bacilli>Bacillales>Staphylococcaceae>Salinicoccus
Cytobacillus sp. CY-G	S	2901381	94	94	36	NA	NA	55	58	29	cellular&nbsp;organisms>Bacteria>Terrabacteria&nbsp;group>Firmicutes>Bacilli>Bacillales>Bacillaceae>Cytobacillus>unclassified&nbsp;Cytobacillus
Brevundimonas goettingensis	S	2774190	41	NA	36	NA	NA	NA	41	27	cellular&nbsp;organisms>Bacteria>Proteobacteria>Alphaproteobacteria>Caulobacterales>Caulobacteraceae>Brevundimonas
Brachybacterium kimchii	S	2942909	227	227	NA	NA	NA	31	NA	NA	cellular&nbsp;organisms>Bacteria>Terrabacteria&nbsp;group>Actinobacteria>Actinomycetia>Micrococcales>Dermabacteraceae>Brachybacterium
Neobacillus mesonae	S	1193713	69	NA	21	NA	NA	69	30	33	cellular&nbsp;organisms>Bacteria>Terrabacteria&nbsp;group>Firmicutes>Bacilli>Bacillales>Bacillaceae>Neobacillus
Planococcus sp. 107-1	S	2908840	57	NA	NA	NA	NA	NA	NA	57	cellular&nbsp;organisms>Bacteria>Terrabacteria&nbsp;group>Firmicutes>Bacilli>Bacillales>Planococcaceae>Planococcus>unclassified&nbsp;Planococcus&nbsp;(in:&nbsp;Bacteria)
Sporosarcina ureilytica	S	298596	84	61	NA	NA	NA	NA	84	NA	cellular&nbsp;organisms>Bacteria>Terrabacteria&nbsp;group>Firmicutes>Bacilli>Bacillales>Planococcaceae>Sporosarcina
Paenibacillus sonchi	S	373687	35	27	35	NA	NA	NA	NA	NA	cellular&nbsp;organisms>Bacteria>Terrabacteria&nbsp;group>Firmicutes>Bacilli>Bacillales>Paenibacillaceae>Paenibacillus>Paenibacillus&nbsp;sonchi&nbsp;group
Cohnella candidum	S	2674991	41	41	35	NA	NA	NA	NA	NA	cellular&nbsp;organisms>Bacteria>Terrabacteria&nbsp;group>Firmicutes>Bacilli>Bacillales>Paenibacillaceae>Cohnella
Neobacillus sp. Marseille-Q6967	S	2963105	41	NA	35	NA	NA	41	34	34	cellular&nbsp;organisms>Bacteria>Terrabacteria&nbsp;group>Firmicutes>Bacilli>Bacillales>Bacillaceae>Neobacillus>unclassified&nbsp;Neobacillus
Lysobacter sp. S4-A87	S	2925843	35	NA	35	NA	NA	NA	NA	NA	cellular&nbsp;organisms>Bacteria>Proteobacteria>Gammaproteobacteria>Xanthomonadales>Xanthomonadaceae>Lysobacter>unclassified&nbsp;Lysobacter
Luteimonas yindakuii	S	2565782	35	NA	35	NA	NA	NA	NA	NA	cellular&nbsp;organisms>Bacteria>Proteobacteria>Gammaproteobacteria>Xanthomonadales>Xanthomonadaceae>Luteimonas
Halobacillus sp. SSHM10-5	S	2932259	83	NA	NA	NA	NA	NA	83	NA	cellular&nbsp;organisms>Bacteria>Terrabacteria&nbsp;group>Firmicutes>Bacilli>Bacillales>Bacillaceae>Halobacillus>unclassified&nbsp;Halobacillus
Sporosarcina sp. P37	S	1930546	69	69	34	NA	NA	NA	41	NA	cellular&nbsp;organisms>Bacteria>Terrabacteria&nbsp;group>Firmicutes>Bacilli>Bacillales>Planococcaceae>Sporosarcina>unclassified&nbsp;Sporosarcina
Staphylococcus sp. IVB6246	S	2989772	117	117	NA	NA	NA	NA	81	21	cellular&nbsp;organisms>Bacteria>Terrabacteria&nbsp;group>Firmicutes>Bacilli>Bacillales>Staphylococcaceae>Staphylococcus>unclassified&nbsp;Staphylococcus
Corynebacterium pseudodiphtheriticum	S	37637	215	215	NA	26	NA	NA	34	NA	cellular&nbsp;organisms>Bacteria>Terrabacteria&nbsp;group>Actinobacteria>Actinomycetia>Corynebacteriales>Corynebacteriaceae>Corynebacterium
Cellulosimicrobium sp. BI34T	S	2587808	54	NA	NA	NA	NA	NA	NA	54	cellular&nbsp;organisms>Bacteria>Terrabacteria&nbsp;group>Actinobacteria>Actinomycetia>Micrococcales>Promicromonosporaceae>Cellulosimicrobium>unclassified&nbsp;Cellulosimicrobium
Streptomyces sp. SAT1	S	1849967	65	NA	NA	NA	NA	65	NA	NA	cellular&nbsp;organisms>Bacteria>Terrabacteria&nbsp;group>Actinobacteria>Actinomycetia>Streptomycetales>Streptomycetaceae>Streptomyces>unclassified&nbsp;Streptomyces
Hydrogenophaga sp. YM1	S	2806262	80	NA	NA	NA	NA	NA	80	NA	cellular&nbsp;organisms>Bacteria>Proteobacteria>Betaproteobacteria>Burkholderiales>Comamonadaceae>Hydrogenophaga>unclassified&nbsp;Hydrogenophaga
Abiotrophia defectiva	S	46125	185	185	NA	36	32	34	30	NA	cellular&nbsp;organisms>Bacteria>Terrabacteria&nbsp;group>Firmicutes>Bacilli>Lactobacillales>Aerococcaceae>Abiotrophia
Corynebacterium glucuronolyticum	S	39791	157	157	NA	36	17	NA	33	NA	cellular&nbsp;organisms>Bacteria>Terrabacteria&nbsp;group>Actinobacteria>Actinomycetia>Corynebacteriales>Corynebacteriaceae>Corynebacterium
Pseudomonas tohonis	S	2725477	53	NA	NA	NA	NA	NA	NA	53	cellular&nbsp;organisms>Bacteria>Proteobacteria>Gammaproteobacteria>Pseudomonadales>Pseudomonadaceae>Pseudomonas
Paenibacillus psychroresistens	S	1778678	46	46	33	NA	NA	18	18	NA	cellular&nbsp;organisms>Bacteria>Terrabacteria&nbsp;group>Firmicutes>Bacilli>Bacillales>Paenibacillaceae>Paenibacillus
Paenibacillus baekrokdamisoli	S	1712516	33	25	33	NA	NA	NA	18	NA	cellular&nbsp;organisms>Bacteria>Terrabacteria&nbsp;group>Firmicutes>Bacilli>Bacillales>Paenibacillaceae>Paenibacillus
Thermomonas carbonis	S	1463158	33	21	33	NA	NA	NA	NA	NA	cellular&nbsp;organisms>Bacteria>Proteobacteria>Gammaproteobacteria>Xanthomonadales>Xanthomonadaceae>Thermomonas
Xanthomonas sp. CFBP 8443	S	2971235	33	NA	33	NA	NA	NA	NA	NA	cellular&nbsp;organisms>Bacteria>Proteobacteria>Gammaproteobacteria>Xanthomonadales>Xanthomonadaceae>Xanthomonas>unclassified&nbsp;Xanthomonas
Luteimonas sp. MC1572	S	2799325	33	NA	33	NA	NA	NA	NA	NA	cellular&nbsp;organisms>Bacteria>Proteobacteria>Gammaproteobacteria>Xanthomonadales>Xanthomonadaceae>Luteimonas>unclassified&nbsp;Luteimonas
Brevundimonas sp. SGAir0440	S	2579977	62	NA	33	NA	NA	NA	62	47	cellular&nbsp;organisms>Bacteria>Proteobacteria>Alphaproteobacteria>Caulobacterales>Caulobacteraceae>Brevundimonas>unclassified&nbsp;Brevundimonas
Brevundimonas mediterranea	S	74329	34	NA	33	NA	NA	NA	34	NA	cellular&nbsp;organisms>Bacteria>Proteobacteria>Alphaproteobacteria>Caulobacterales>Caulobacteraceae>Brevundimonas
Sphingomonas sp. BT-65	S	2989821	52	NA	NA	NA	52	NA	NA	NA	cellular&nbsp;organisms>Bacteria>Proteobacteria>Alphaproteobacteria>Sphingomonadales>Sphingomonadaceae>Sphingomonas>unclassified&nbsp;Sphingomonas
Corynebacterium aquilae	S	203263	209	209	NA	18	NA	NA	NA	NA	cellular&nbsp;organisms>Bacteria>Terrabacteria&nbsp;group>Actinobacteria>Actinomycetia>Corynebacteriales>Corynebacteriaceae>Corynebacterium
Planococcus faecalis	S	1598147	78	NA	NA	NA	NA	NA	78	NA	cellular&nbsp;organisms>Bacteria>Terrabacteria&nbsp;group>Firmicutes>Bacilli>Bacillales>Planococcaceae>Planococcus
Corynebacterium liangguodongii	S	2079535	142	142	NA	35	NA	19	NA	NA	cellular&nbsp;organisms>Bacteria>Terrabacteria&nbsp;group>Actinobacteria>Actinomycetia>Corynebacteriales>Corynebacteriaceae>Corynebacterium
Variovorax sp. PAMC 28711	S	1795631	42	NA	NA	35	NA	NA	42	NA	cellular&nbsp;organisms>Bacteria>Proteobacteria>Betaproteobacteria>Burkholderiales>Comamonadaceae>Variovorax>unclassified&nbsp;Variovorax
Planococcus donghaensis	S	414778	77	NA	NA	NA	NA	NA	77	NA	cellular&nbsp;organisms>Bacteria>Terrabacteria&nbsp;group>Firmicutes>Bacilli>Bacillales>Planococcaceae>Planococcus
Bacillus nitratireducens	S	2026193	203	203	24	NA	20	NA	18	NA	cellular&nbsp;organisms>Bacteria>Terrabacteria&nbsp;group>Firmicutes>Bacilli>Bacillales>Bacillaceae>Bacillus>Bacillus&nbsp;cereus&nbsp;group
Brachybacterium halotolerans	S	2795215	203	203	NA	NA	NA	34	NA	NA	cellular&nbsp;organisms>Bacteria>Terrabacteria&nbsp;group>Actinobacteria>Actinomycetia>Micrococcales>Dermabacteraceae>Brachybacterium
Micrococcus sp. A1	S	404583	201	201	NA	NA	NA	26	NA	25	cellular&nbsp;organisms>Bacteria>Terrabacteria&nbsp;group>Actinobacteria>Actinomycetia>Micrococcales>Micrococcaceae>Micrococcus>unclassified&nbsp;Micrococcus
Pseudomonas alcaligenes	S	43263	34	NA	NA	34	NA	NA	NA	NA	cellular&nbsp;organisms>Bacteria>Proteobacteria>Gammaproteobacteria>Pseudomonadales>Pseudomonadaceae>Pseudomonas>Pseudomonas&nbsp;aeruginosa&nbsp;group
Staphylococcus saccharolyticus	S	33028	198	198	NA	NA	NA	54	31	NA	cellular&nbsp;organisms>Bacteria>Terrabacteria&nbsp;group>Firmicutes>Bacilli>Bacillales>Staphylococcaceae>Staphylococcus
Chryseobacterium faecale	S	2852098	197	197	20	NA	NA	NA	NA	NA	cellular&nbsp;organisms>Bacteria>FCB&nbsp;group>Bacteroidetes/Chlorobi&nbsp;group>Bacteroidota>Flavobacteriia>Flavobacteriales>Weeksellaceae>Chryseobacterium&nbsp;group>Chryseobacterium
Rossellomorea marisflavi	S	189381	44	29	31	NA	NA	NA	23	44	cellular&nbsp;organisms>Bacteria>Terrabacteria&nbsp;group>Firmicutes>Bacilli>Bacillales>Bacillaceae>Rossellomorea
Xanthomonas cucurbitae	S	56453	31	NA	31	NA	NA	NA	NA	NA	cellular&nbsp;organisms>Bacteria>Proteobacteria>Gammaproteobacteria>Xanthomonadales>Xanthomonadaceae>Xanthomonas
Xanthomonas phaseoli	S	1985254	31	NA	31	NA	NA	NA	NA	NA	cellular&nbsp;organisms>Bacteria>Proteobacteria>Gammaproteobacteria>Xanthomonadales>Xanthomonadaceae>Xanthomonas
Streptococcus equinus	S	1335	74	43	NA	NA	NA	51	74	NA	cellular&nbsp;organisms>Bacteria>Terrabacteria&nbsp;group>Firmicutes>Bacilli>Lactobacillales>Streptococcaceae>Streptococcus
Arthrobacter sp.	S	1667	74	57	NA	NA	NA	23	74	NA	cellular&nbsp;organisms>Bacteria>Terrabacteria&nbsp;group>Actinobacteria>Actinomycetia>Micrococcales>Micrococcaceae>Arthrobacter>unclassified&nbsp;Arthrobacter
Psychrobacter sp. DAB_AL43B	S	1028416	74	28	NA	NA	NA	NA	74	NA	cellular&nbsp;organisms>Bacteria>Proteobacteria>Gammaproteobacteria>Moraxellales>Moraxellaceae>Psychrobacter>unclassified&nbsp;Psychrobacter
Ottowia testudinis	S	2816950	74	NA	NA	28	NA	NA	74	NA	cellular&nbsp;organisms>Bacteria>Proteobacteria>Betaproteobacteria>Burkholderiales>Comamonadaceae>Ottowia
Ottowia oryzae	S	2109914	74	NA	NA	25	NA	NA	74	NA	cellular&nbsp;organisms>Bacteria>Proteobacteria>Betaproteobacteria>Burkholderiales>Comamonadaceae>Ottowia
Streptococcus gallolyticus	S	315405	74	NA	NA	NA	NA	23	74	NA	cellular&nbsp;organisms>Bacteria>Terrabacteria&nbsp;group>Firmicutes>Bacilli>Lactobacillales>Streptococcaceae>Streptococcus
Acinetobacter sp. LUNF3	S	2925837	73	NA	NA	NA	21	NA	73	NA	cellular&nbsp;organisms>Bacteria>Proteobacteria>Gammaproteobacteria>Moraxellales>Moraxellaceae>Acinetobacter>unclassified&nbsp;Acinetobacter
Bacillus sp. HBCD-sjtu	S	2053832	194	194	NA	NA	NA	NA	41	NA	cellular&nbsp;organisms>Bacteria>Terrabacteria&nbsp;group>Firmicutes>Bacilli>Bacillales>Bacillaceae>Bacillus>Bacillus&nbsp;cereus&nbsp;group>unclassified&nbsp;Bacillus&nbsp;cereus&nbsp;group
Corynebacterium riegelii	S	156976	194	194	NA	22	19	NA	18	NA	cellular&nbsp;organisms>Bacteria>Terrabacteria&nbsp;group>Actinobacteria>Actinomycetia>Corynebacteriales>Corynebacteriaceae>Corynebacterium
Corynebacterium callunae	S	1721	194	194	NA	22	NA	15	26	NA	cellular&nbsp;organisms>Bacteria>Terrabacteria&nbsp;group>Actinobacteria>Actinomycetia>Corynebacteriales>Corynebacteriaceae>Corynebacterium
Corynebacterium propinquum	S	43769	194	194	NA	NA	NA	28	NA	NA	cellular&nbsp;organisms>Bacteria>Terrabacteria&nbsp;group>Actinobacteria>Actinomycetia>Corynebacteriales>Corynebacteriaceae>Corynebacterium
Leucobacter triazinivorans	S	1784719	85	85	NA	NA	NA	59	43	NA	cellular&nbsp;organisms>Bacteria>Terrabacteria&nbsp;group>Actinobacteria>Actinomycetia>Micrococcales>Microbacteriaceae>Leucobacter
Glaesserella parasuis	S	738	115	115	NA	NA	48	58	22	NA	cellular&nbsp;organisms>Bacteria>Proteobacteria>Gammaproteobacteria>Pasteurellales>Pasteurellaceae>Glaesserella
Granulicatella elegans	S	137732	67	67	NA	33	17	NA	22	NA	cellular&nbsp;organisms>Bacteria>Terrabacteria&nbsp;group>Firmicutes>Bacilli>Lactobacillales>Carnobacteriaceae>Granulicatella
Flavobacterium nackdongense	S	2547394	33	NA	NA	33	NA	NA	NA	NA	cellular&nbsp;organisms>Bacteria>FCB&nbsp;group>Bacteroidetes/Chlorobi&nbsp;group>Bacteroidota>Flavobacteriia>Flavobacteriales>Flavobacteriaceae>Flavobacterium
Acinetobacter sp. XS-4	S	2923375	72	15	NA	NA	NA	NA	72	NA	cellular&nbsp;organisms>Bacteria>Proteobacteria>Gammaproteobacteria>Moraxellales>Moraxellaceae>Acinetobacter>unclassified&nbsp;Acinetobacter
Dietzia timorensis	S	499555	191	191	NA	NA	NA	NA	NA	NA	cellular&nbsp;organisms>Bacteria>Terrabacteria&nbsp;group>Actinobacteria>Actinomycetia>Corynebacteriales>Dietziaceae>Dietzia
Bacillus aquiflavi	S	2672567	176	176	30	NA	NA	46	67	20	cellular&nbsp;organisms>Bacteria>Terrabacteria&nbsp;group>Firmicutes>Bacilli>Bacillales>Bacillaceae>Bacillus
Xanthomonas vasicola	S	56459	30	NA	30	NA	NA	NA	NA	NA	cellular&nbsp;organisms>Bacteria>Proteobacteria>Gammaproteobacteria>Xanthomonadales>Xanthomonadaceae>Xanthomonas
Lysobacter sp. CW239	S	2762611	30	NA	30	NA	NA	NA	NA	NA	cellular&nbsp;organisms>Bacteria>Proteobacteria>Gammaproteobacteria>Xanthomonadales>Xanthomonadaceae>Lysobacter>unclassified&nbsp;Lysobacter
Lysobacter solisilvae	S	2763317	30	NA	30	NA	NA	NA	NA	NA	cellular&nbsp;organisms>Bacteria>Proteobacteria>Gammaproteobacteria>Xanthomonadales>Xanthomonadaceae>Lysobacter
Lysobacter alkalisoli	S	2591633	30	NA	30	NA	NA	NA	NA	NA	cellular&nbsp;organisms>Bacteria>Proteobacteria>Gammaproteobacteria>Xanthomonadales>Xanthomonadaceae>Lysobacter
Brevundimonas sp. AJA228-03	S	2752515	30	NA	30	NA	NA	NA	30	NA	cellular&nbsp;organisms>Bacteria>Proteobacteria>Alphaproteobacteria>Caulobacterales>Caulobacteraceae>Brevundimonas>unclassified&nbsp;Brevundimonas
Staphylococcus auricularis	S	29379	189	189	NA	NA	25	44	51	NA	cellular&nbsp;organisms>Bacteria>Terrabacteria&nbsp;group>Firmicutes>Bacilli>Bacillales>Staphylococcaceae>Staphylococcus
Ligilactobacillus salivarius	S	1624	88	88	NA	NA	NA	57	28	38	cellular&nbsp;organisms>Bacteria>Terrabacteria&nbsp;group>Firmicutes>Bacilli>Lactobacillales>Lactobacillaceae>Ligilactobacillus
Ramlibacter tataouinensis	S	94132	64	NA	NA	32	23	NA	64	NA	cellular&nbsp;organisms>Bacteria>Proteobacteria>Betaproteobacteria>Burkholderiales>Comamonadaceae>Ramlibacter
Bacillus gobiensis	S	1441095	187	187	16	NA	NA	26	21	NA	cellular&nbsp;organisms>Bacteria>Terrabacteria&nbsp;group>Firmicutes>Bacilli>Bacillales>Bacillaceae>Bacillus
Klebsiella quasipneumoniae	S	1463165	47	35	NA	NA	32	43	NA	47	cellular&nbsp;organisms>Bacteria>Proteobacteria>Gammaproteobacteria>Enterobacterales>Enterobacteriaceae>Klebsiella/Raoultella&nbsp;group>Klebsiella
Rossellomorea vietnamensis	S	218284	55	NA	NA	NA	NA	NA	55	47	cellular&nbsp;organisms>Bacteria>Terrabacteria&nbsp;group>Firmicutes>Bacilli>Bacillales>Bacillaceae>Rossellomorea
Priestia sp. J2	S	2886505	47	NA	NA	NA	NA	NA	NA	47	cellular&nbsp;organisms>Bacteria>Terrabacteria&nbsp;group>Firmicutes>Bacilli>Bacillales>Bacillaceae>Priestia>unclassified&nbsp;Priestia
Listeria marthii	S	529731	70	21	NA	NA	NA	NA	70	NA	cellular&nbsp;organisms>Bacteria>Terrabacteria&nbsp;group>Firmicutes>Bacilli>Bacillales>Listeriaceae>Listeria
Corynebacterium glaucum	S	187491	186	186	NA	NA	NA	NA	15	NA	cellular&nbsp;organisms>Bacteria>Terrabacteria&nbsp;group>Actinobacteria>Actinomycetia>Corynebacteriales>Corynebacteriaceae>Corynebacterium
Virgibacillus sp. Bac332	S	2419842	88	88	29	NA	NA	21	NA	NA	cellular&nbsp;organisms>Bacteria>Terrabacteria&nbsp;group>Firmicutes>Bacilli>Bacillales>Bacillaceae>Virgibacillus>unclassified&nbsp;Virgibacillus
Geobacillus subterraneus	S	129338	76	76	29	NA	NA	NA	NA	NA	cellular&nbsp;organisms>Bacteria>Terrabacteria&nbsp;group>Firmicutes>Bacilli>Bacillales>Bacillaceae>Geobacillus
Haemophilus parainfluenzae	S	729	34	34	29	NA	NA	NA	NA	NA	cellular&nbsp;organisms>Bacteria>Proteobacteria>Gammaproteobacteria>Pasteurellales>Pasteurellaceae>Haemophilus
Glutamicibacter sp. MNS18	S	2989817	95	95	NA	17	NA	21	69	NA	cellular&nbsp;organisms>Bacteria>Terrabacteria&nbsp;group>Actinobacteria>Actinomycetia>Micrococcales>Micrococcaceae>Glutamicibacter>unclassified&nbsp;Glutamicibacter
Sphingobacterium sp. E70	S	2853439	182	182	22	NA	NA	NA	NA	NA	cellular&nbsp;organisms>Bacteria>FCB&nbsp;group>Bacteroidetes/Chlorobi&nbsp;group>Bacteroidota>Sphingobacteriia>Sphingobacteriales>Sphingobacteriaceae>Sphingobacterium>unclassified&nbsp;Sphingobacterium
Corynebacterium epidermidicanis	S	1050174	159	159	NA	31	NA	NA	27	NA	cellular&nbsp;organisms>Bacteria>Terrabacteria&nbsp;group>Actinobacteria>Actinomycetia>Corynebacteriales>Corynebacteriaceae>Corynebacterium
Corynebacterium genitalium	S	38288	142	142	NA	31	NA	NA	NA	NA	cellular&nbsp;organisms>Bacteria>Terrabacteria&nbsp;group>Actinobacteria>Actinomycetia>Corynebacteriales>Corynebacteriaceae>Corynebacterium
Tenacibaculum maritimum	S	107401	31	NA	NA	31	NA	NA	NA	NA	cellular&nbsp;organisms>Bacteria>FCB&nbsp;group>Bacteroidetes/Chlorobi&nbsp;group>Bacteroidota>Flavobacteriia>Flavobacteriales>Flavobacteriaceae>Tenacibaculum
Elizabethkingia sp. JS20170427COW	S	2583851	45	40	NA	NA	45	NA	NA	NA	cellular&nbsp;organisms>Bacteria>FCB&nbsp;group>Bacteroidetes/Chlorobi&nbsp;group>Bacteroidota>Flavobacteriia>Flavobacteriales>Weeksellaceae>Elizabethkingia>unclassified&nbsp;Elizabethkingia
Sphingobacterium sp. ML3W	S	1538644	181	181	NA	NA	NA	NA	NA	NA	cellular&nbsp;organisms>Bacteria>FCB&nbsp;group>Bacteroidetes/Chlorobi&nbsp;group>Bacteroidota>Sphingobacteriia>Sphingobacteriales>Sphingobacteriaceae>Sphingobacterium>unclassified&nbsp;Sphingobacterium
Kocuria rosea	S	1275	116	116	NA	NA	NA	55	42	NA	cellular&nbsp;organisms>Bacteria>Terrabacteria&nbsp;group>Actinobacteria>Actinomycetia>Micrococcales>Micrococcaceae>Kocuria
Acinetobacter guillouiae	S	106649	68	18	NA	NA	NA	NA	68	NA	cellular&nbsp;organisms>Bacteria>Proteobacteria>Gammaproteobacteria>Moraxellales>Moraxellaceae>Acinetobacter
Lysinibacillus sp. ACHW1.5	S	2913506	179	179	NA	NA	NA	NA	NA	NA	cellular&nbsp;organisms>Bacteria>Terrabacteria&nbsp;group>Firmicutes>Bacilli>Bacillales>Bacillaceae>Lysinibacillus>unclassified&nbsp;Lysinibacillus
Sphingobacterium sp. UDSM-2020	S	2795738	179	179	28	28	NA	NA	NA	NA	cellular&nbsp;organisms>Bacteria>FCB&nbsp;group>Bacteroidetes/Chlorobi&nbsp;group>Bacteroidota>Sphingobacteriia>Sphingobacteriales>Sphingobacteriaceae>Sphingobacterium>unclassified&nbsp;Sphingobacterium
Bacillus sp. 1NLA3E	S	666686	45	24	NA	NA	NA	38	43	45	cellular&nbsp;organisms>Bacteria>Terrabacteria&nbsp;group>Firmicutes>Bacilli>Bacillales>Bacillaceae>Bacillus>unclassified&nbsp;Bacillus&nbsp;(in:&nbsp;Bacteria)
Clostridioides difficile	S	1496	77	77	NA	NA	21	NA	47	45	cellular&nbsp;organisms>Bacteria>Terrabacteria&nbsp;group>Firmicutes>Clostridia>Eubacteriales>Peptostreptococcaceae>Clostridioides
Roseomonas sp. OT10	S	2897332	45	NA	NA	NA	NA	NA	NA	45	cellular&nbsp;organisms>Bacteria>Proteobacteria>Alphaproteobacteria>Rhodospirillales>Acetobacteraceae>Roseomonas>unclassified&nbsp;Roseomonas
Xanthomonas prunicola	S	2053930	28	NA	28	NA	NA	NA	NA	NA	cellular&nbsp;organisms>Bacteria>Proteobacteria>Gammaproteobacteria>Xanthomonadales>Xanthomonadaceae>Xanthomonas
Brevundimonas vesicularis	S	41276	28	NA	28	NA	NA	NA	NA	NA	cellular&nbsp;organisms>Bacteria>Proteobacteria>Alphaproteobacteria>Caulobacterales>Caulobacteraceae>Brevundimonas
Microbacterium sp. CBA3102	S	2603598	164	164	NA	NA	NA	54	NA	NA	cellular&nbsp;organisms>Bacteria>Terrabacteria&nbsp;group>Actinobacteria>Actinomycetia>Micrococcales>Microbacteriaceae>Microbacterium>unclassified&nbsp;Microbacterium
Streptomyces lydicus	S	47763	176	176	NA	NA	NA	NA	NA	NA	cellular&nbsp;organisms>Bacteria>Terrabacteria&nbsp;group>Actinobacteria>Actinomycetia>Streptomycetales>Streptomycetaceae>Streptomyces
Staphylococcus lloydii	S	2781774	173	173	NA	30	25	53	NA	NA	cellular&nbsp;organisms>Bacteria>Terrabacteria&nbsp;group>Firmicutes>Bacilli>Bacillales>Staphylococcaceae>Staphylococcus
Bacillus sp. FJAT-18017	S	1705566	66	NA	NA	NA	NA	25	66	19	cellular&nbsp;organisms>Bacteria>Terrabacteria&nbsp;group>Firmicutes>Bacilli>Bacillales>Bacillaceae>Bacillus>unclassified&nbsp;Bacillus&nbsp;(in:&nbsp;Bacteria)
Kocuria sp. KD4	S	2719588	175	175	NA	NA	NA	35	25	NA	cellular&nbsp;organisms>Bacteria>Terrabacteria&nbsp;group>Actinobacteria>Actinomycetia>Micrococcales>Micrococcaceae>Kocuria>unclassified&nbsp;Kocuria
Mammaliicoccus stepanovicii	S	643214	174	174	NA	NA	NA	34	23	NA	cellular&nbsp;organisms>Bacteria>Terrabacteria&nbsp;group>Firmicutes>Bacilli>Bacillales>Staphylococcaceae>Mammaliicoccus
Planococcus halocryophilus	S	1215089	65	42	NA	NA	NA	NA	65	NA	cellular&nbsp;organisms>Bacteria>Terrabacteria&nbsp;group>Firmicutes>Bacilli>Bacillales>Planococcaceae>Planococcus
Planococcus sp. MB-3u-03	S	2058136	65	NA	NA	NA	NA	NA	65	41	cellular&nbsp;organisms>Bacteria>Terrabacteria&nbsp;group>Firmicutes>Bacilli>Bacillales>Planococcaceae>Planococcus>unclassified&nbsp;Planococcus&nbsp;(in:&nbsp;Bacteria)
Bacillus methanolicus	S	1471	43	NA	27	NA	NA	43	24	26	cellular&nbsp;organisms>Bacteria>Terrabacteria&nbsp;group>Firmicutes>Bacilli>Bacillales>Bacillaceae>Bacillus
Brevundimonas sp. LM2	S	1938605	27	NA	27	NA	NA	NA	23	17	cellular&nbsp;organisms>Bacteria>Proteobacteria>Alphaproteobacteria>Caulobacterales>Caulobacteraceae>Brevundimonas>unclassified&nbsp;Brevundimonas
Deinococcus radiophilus	S	32062	52	NA	NA	NA	NA	52	NA	NA	cellular&nbsp;organisms>Bacteria>Terrabacteria&nbsp;group>Deinococcus&#x2011;Thermus>Deinococci>Deinococcales>Deinococcaceae>Deinococcus
Cellulomonas shaoxiangyii	S	2566013	43	NA	NA	NA	NA	NA	NA	43	cellular&nbsp;organisms>Bacteria>Terrabacteria&nbsp;group>Actinobacteria>Actinomycetia>Micrococcales>Cellulomonadaceae>Cellulomonas
Alkalihalobacillus sp. LMS39	S	2924032	64	62	NA	NA	NA	17	64	17	cellular&nbsp;organisms>Bacteria>Terrabacteria&nbsp;group>Firmicutes>Bacilli>Bacillales>Bacillaceae>Alkalihalobacillus>unclassified&nbsp;Alkalihalobacillus
Geobacillus thermoleovorans	S	33941	64	NA	NA	NA	NA	NA	64	NA	cellular&nbsp;organisms>Bacteria>Terrabacteria&nbsp;group>Firmicutes>Bacilli>Bacillales>Bacillaceae>Geobacillus>Geobacillus&nbsp;thermoleovorans&nbsp;group
Glutamicibacter mishrai	S	1775880	64	NA	NA	NA	NA	NA	64	17	cellular&nbsp;organisms>Bacteria>Terrabacteria&nbsp;group>Actinobacteria>Actinomycetia>Micrococcales>Micrococcaceae>Glutamicibacter
Delftia acidovorans	S	80866	64	NA	NA	NA	NA	NA	64	NA	cellular&nbsp;organisms>Bacteria>Proteobacteria>Betaproteobacteria>Burkholderiales>Comamonadaceae>Delftia
Bacillus sp. SYJ	S	2529386	170	170	NA	NA	NA	NA	NA	NA	cellular&nbsp;organisms>Bacteria>Terrabacteria&nbsp;group>Firmicutes>Bacilli>Bacillales>Bacillaceae>Bacillus>unclassified&nbsp;Bacillus&nbsp;(in:&nbsp;Bacteria)
Oceanobacillus jeddahense	S	1462527	157	157	16	NA	42	20	24	NA	cellular&nbsp;organisms>Bacteria>Terrabacteria&nbsp;group>Firmicutes>Bacilli>Bacillales>Bacillaceae>Oceanobacillus
Enterobacter cloacae	S	550	42	NA	NA	NA	42	NA	NA	NA	cellular&nbsp;organisms>Bacteria>Proteobacteria>Gammaproteobacteria>Enterobacterales>Enterobacteriaceae>Enterobacter>Enterobacter&nbsp;cloacae&nbsp;complex
Pseudomonas oleovorans	S	301	42	NA	NA	NA	42	NA	NA	NA	cellular&nbsp;organisms>Bacteria>Proteobacteria>Gammaproteobacteria>Pseudomonadales>Pseudomonadaceae>Pseudomonas>Pseudomonas&nbsp;aeruginosa&nbsp;group>Pseudomonas&nbsp;oleovorans/pseudoalcaligenes&nbsp;group
Streptococcus agalactiae	S	1311	140	140	NA	NA	NA	NA	63	NA	cellular&nbsp;organisms>Bacteria>Terrabacteria&nbsp;group>Firmicutes>Bacilli>Lactobacillales>Streptococcaceae>Streptococcus
Corynebacterium provencense	S	1737425	167	167	NA	16	NA	NA	NA	NA	cellular&nbsp;organisms>Bacteria>Terrabacteria&nbsp;group>Actinobacteria>Actinomycetia>Corynebacteriales>Corynebacteriaceae>Corynebacterium
Bacillus mobilis	S	2026190	77	77	26	NA	NA	NA	NA	NA	cellular&nbsp;organisms>Bacteria>Terrabacteria&nbsp;group>Firmicutes>Bacilli>Bacillales>Bacillaceae>Bacillus>Bacillus&nbsp;cereus&nbsp;group
Mesobacillus sp. S13	S	2880221	79	79	26	NA	NA	21	46	28	cellular&nbsp;organisms>Bacteria>Terrabacteria&nbsp;group>Firmicutes>Bacilli>Bacillales>Bacillaceae>Mesobacillus>unclassified&nbsp;Mesobacillus
Sphingobacterium multivorum	S	28454	128	128	26	28	NA	NA	NA	NA	cellular&nbsp;organisms>Bacteria>FCB&nbsp;group>Bacteroidetes/Chlorobi&nbsp;group>Bacteroidota>Sphingobacteriia>Sphingobacteriales>Sphingobacteriaceae>Sphingobacterium
Kaistella carnis	S	1241979	54	54	26	20	NA	NA	NA	NA	cellular&nbsp;organisms>Bacteria>FCB&nbsp;group>Bacteroidetes/Chlorobi&nbsp;group>Bacteroidota>Flavobacteriia>Flavobacteriales>Weeksellaceae>Chryseobacterium&nbsp;group>Kaistella
Brevundimonas subvibrioides	S	74313	26	NA	26	NA	NA	NA	26	NA	cellular&nbsp;organisms>Bacteria>Proteobacteria>Alphaproteobacteria>Caulobacterales>Caulobacteraceae>Brevundimonas
Comamonas odontotermitis	S	379895	31	NA	26	24	NA	NA	31	NA	cellular&nbsp;organisms>Bacteria>Proteobacteria>Betaproteobacteria>Burkholderiales>Comamonadaceae>Comamonas
Tessaracoccus flavus	S	1610493	151	151	NA	NA	NA	50	NA	NA	cellular&nbsp;organisms>Bacteria>Terrabacteria&nbsp;group>Actinobacteria>Actinomycetia>Propionibacteriales>Propionibacteriaceae>Tessaracoccus
Chryseobacterium shandongense	S	1493872	98	98	NA	28	NA	NA	NA	NA	cellular&nbsp;organisms>Bacteria>FCB&nbsp;group>Bacteroidetes/Chlorobi&nbsp;group>Bacteroidota>Flavobacteriia>Flavobacteriales>Weeksellaceae>Chryseobacterium&nbsp;group>Chryseobacterium
Agrobacterium larrymoorei	S	160699	28	NA	NA	28	NA	NA	NA	NA	cellular&nbsp;organisms>Bacteria>Proteobacteria>Alphaproteobacteria>Hyphomicrobiales>Rhizobiaceae>Rhizobium/Agrobacterium&nbsp;group>Agrobacterium
Streptococcus uberis	S	1349	160	160	NA	NA	24	NA	20	NA	cellular&nbsp;organisms>Bacteria>Terrabacteria&nbsp;group>Firmicutes>Bacilli>Lactobacillales>Streptococcaceae>Streptococcus
Streptococcus parauberis	S	1348	159	159	NA	NA	23	NA	NA	NA	cellular&nbsp;organisms>Bacteria>Terrabacteria&nbsp;group>Firmicutes>Bacilli>Lactobacillales>Streptococcaceae>Streptococcus
Cohnella cholangitidis	S	2598458	27	27	25	NA	NA	NA	NA	NA	cellular&nbsp;organisms>Bacteria>Terrabacteria&nbsp;group>Firmicutes>Bacilli>Bacillales>Paenibacillaceae>Cohnella
Vibrio vulnificus	S	672	25	24	25	NA	NA	NA	NA	NA	cellular&nbsp;organisms>Bacteria>Proteobacteria>Gammaproteobacteria>Vibrionales>Vibrionaceae>Vibrio
Methyloceanibacter sp. wino2	S	2170729	25	19	25	NA	NA	NA	NA	NA	cellular&nbsp;organisms>Bacteria>Proteobacteria>Alphaproteobacteria>Hyphomicrobiales>Hyphomicrobiaceae>Methyloceanibacter>unclassified&nbsp;Methyloceanibacter
Metabacillus sp. KUDC1714	S	2745198	47	NA	25	NA	NA	22	47	37	cellular&nbsp;organisms>Bacteria>Terrabacteria&nbsp;group>Firmicutes>Bacilli>Bacillales>Bacillaceae>Metabacillus>unclassified&nbsp;Metabacillus
Exiguobacterium sibiricum	S	332410	25	NA	25	NA	NA	NA	NA	NA	cellular&nbsp;organisms>Bacteria>Terrabacteria&nbsp;group>Firmicutes>Bacilli>Bacillales>Bacillales&nbsp;incertae&nbsp;sedis>Bacillales&nbsp;Family&nbsp;XII.&nbsp;Incertae&nbsp;Sedis>Exiguobacterium
Luteimonas chenhongjianii	S	2006110	25	NA	25	NA	NA	NA	NA	NA	cellular&nbsp;organisms>Bacteria>Proteobacteria>Gammaproteobacteria>Xanthomonadales>Xanthomonadaceae>Luteimonas
Corynebacterium atypicum	S	191610	71	71	NA	27	NA	NA	17	NA	cellular&nbsp;organisms>Bacteria>Terrabacteria&nbsp;group>Actinobacteria>Actinomycetia>Corynebacteriales>Corynebacteriaceae>Corynebacterium
Staphylococcus sp. AntiMn-1	S	1715860	39	NA	NA	26	39	NA	36	NA	cellular&nbsp;organisms>Bacteria>Terrabacteria&nbsp;group>Firmicutes>Bacilli>Bacillales>Staphylococcaceae>Staphylococcus>unclassified&nbsp;Staphylococcus
Oligella ureolytica	S	90244	39	NA	NA	NA	39	NA	NA	NA	cellular&nbsp;organisms>Bacteria>Proteobacteria>Betaproteobacteria>Burkholderiales>Alcaligenaceae>Oligella
Vibrio cholerae	S	666	59	NA	NA	NA	NA	NA	59	NA	cellular&nbsp;organisms>Bacteria>Proteobacteria>Gammaproteobacteria>Vibrionales>Vibrionaceae>Vibrio
Staphylococcus sp. MI 10-1553	S	1912064	156	156	NA	NA	NA	43	NA	35	cellular&nbsp;organisms>Bacteria>Terrabacteria&nbsp;group>Firmicutes>Bacilli>Bacillales>Staphylococcaceae>Staphylococcus>unclassified&nbsp;Staphylococcus
Kocuria indica	S	1049583	156	156	NA	NA	NA	19	NA	NA	cellular&nbsp;organisms>Bacteria>Terrabacteria&nbsp;group>Actinobacteria>Actinomycetia>Micrococcales>Micrococcaceae>Kocuria
Bacillus sp. PAMC26568	S	2760090	39	NA	20	NA	NA	19	36	39	cellular&nbsp;organisms>Bacteria>Terrabacteria&nbsp;group>Firmicutes>Bacilli>Bacillales>Bacillaceae>Bacillus>unclassified&nbsp;Bacillus&nbsp;(in:&nbsp;Bacteria)
Pradoshia sp. D12	S	2651284	58	NA	NA	NA	NA	NA	58	16	cellular&nbsp;organisms>Bacteria>Terrabacteria&nbsp;group>Firmicutes>Bacilli>Bacillales>Bacillaceae>Pradoshia>unclassified&nbsp;Pradoshia
Staphylococcus succinus	S	61015	118	118	NA	16	38	34	52	NA	cellular&nbsp;organisms>Bacteria>Terrabacteria&nbsp;group>Firmicutes>Bacilli>Bacillales>Staphylococcaceae>Staphylococcus
Oceanobacillus oncorhynchi	S	545501	38	26	21	NA	38	NA	NA	17	cellular&nbsp;organisms>Bacteria>Terrabacteria&nbsp;group>Firmicutes>Bacilli>Bacillales>Bacillaceae>Oceanobacillus
Citrobacter koseri	S	545	38	NA	NA	NA	38	NA	NA	NA	cellular&nbsp;organisms>Bacteria>Proteobacteria>Gammaproteobacteria>Enterobacterales>Enterobacteriaceae>Citrobacter
Listeria grayi	S	1641	153	153	NA	NA	NA	27	NA	NA	cellular&nbsp;organisms>Bacteria>Terrabacteria&nbsp;group>Firmicutes>Bacilli>Bacillales>Listeriaceae>Listeria
Sphingobacterium sp. DR205	S	2713573	153	153	22	NA	NA	NA	NA	NA	cellular&nbsp;organisms>Bacteria>FCB&nbsp;group>Bacteroidetes/Chlorobi&nbsp;group>Bacteroidota>Sphingobacteriia>Sphingobacteriales>Sphingobacteriaceae>Sphingobacterium>unclassified&nbsp;Sphingobacterium
Peribacillus simplex	S	1478	25	24	24	NA	NA	NA	NA	25	cellular&nbsp;organisms>Bacteria>Terrabacteria&nbsp;group>Firmicutes>Bacilli>Bacillales>Bacillaceae>Peribacillus
Gordonia sp. KTR9	S	337191	44	44	24	NA	NA	NA	NA	NA	cellular&nbsp;organisms>Bacteria>Terrabacteria&nbsp;group>Actinobacteria>Actinomycetia>Corynebacteriales>Gordoniaceae>Gordonia>unclassified&nbsp;Gordonia
Xanthomonas hyacinthi	S	56455	24	NA	24	NA	NA	NA	NA	NA	cellular&nbsp;organisms>Bacteria>Proteobacteria>Gammaproteobacteria>Xanthomonadales>Xanthomonadaceae>Xanthomonas
Elizabethkingia bruuniana	S	1756149	26	NA	NA	26	NA	NA	NA	NA	cellular&nbsp;organisms>Bacteria>FCB&nbsp;group>Bacteroidetes/Chlorobi&nbsp;group>Bacteroidota>Flavobacteriia>Flavobacteriales>Weeksellaceae>Elizabethkingia
Corynebacterium accolens	S	38284	152	152	NA	NA	NA	32	NA	NA	cellular&nbsp;organisms>Bacteria>Terrabacteria&nbsp;group>Actinobacteria>Actinomycetia>Corynebacteriales>Corynebacteriaceae>Corynebacterium
Bacillus sp. N3536	S	2666127	57	NA	NA	NA	NA	NA	57	NA	cellular&nbsp;organisms>Bacteria>Terrabacteria&nbsp;group>Firmicutes>Bacilli>Bacillales>Bacillaceae>Bacillus>unclassified&nbsp;Bacillus&nbsp;(in:&nbsp;Bacteria)
Paenisporosarcina cavernae	S	2320858	57	NA	NA	NA	NA	NA	57	34	cellular&nbsp;organisms>Bacteria>Terrabacteria&nbsp;group>Firmicutes>Bacilli>Bacillales>Planococcaceae>Paenisporosarcina
Bacillus sp. F19	S	2884833	111	111	NA	NA	NA	46	35	23	cellular&nbsp;organisms>Bacteria>Terrabacteria&nbsp;group>Firmicutes>Bacilli>Bacillales>Bacillaceae>Bacillus>unclassified&nbsp;Bacillus&nbsp;(in:&nbsp;Bacteria)
Paracoccus contaminans	S	1945662	46	NA	NA	NA	NA	46	NA	NA	cellular&nbsp;organisms>Bacteria>Proteobacteria>Alphaproteobacteria>Rhodobacterales>Rhodobacteraceae>Paracoccus
Bacillus sp. BD59S	S	2499213	151	151	19	NA	17	NA	NA	NA	cellular&nbsp;organisms>Bacteria>Terrabacteria&nbsp;group>Firmicutes>Bacilli>Bacillales>Bacillaceae>Bacillus>unclassified&nbsp;Bacillus&nbsp;(in:&nbsp;Bacteria)
Listeria ivanovii	S	1638	149	149	NA	NA	NA	17	NA	NA	cellular&nbsp;organisms>Bacteria>Terrabacteria&nbsp;group>Firmicutes>Bacilli>Bacillales>Listeriaceae>Listeria
Sphingobacterium faecium	S	34087	149	149	NA	NA	NA	NA	NA	NA	cellular&nbsp;organisms>Bacteria>FCB&nbsp;group>Bacteroidetes/Chlorobi&nbsp;group>Bacteroidota>Sphingobacteriia>Sphingobacteriales>Sphingobacteriaceae>Sphingobacterium
Variovorax sp. HW608	S	1034889	56	NA	NA	NA	NA	NA	56	NA	cellular&nbsp;organisms>Bacteria>Proteobacteria>Betaproteobacteria>Burkholderiales>Comamonadaceae>Variovorax>unclassified&nbsp;Variovorax
Mycolicibacterium austroafricanum	S	39687	148	148	NA	NA	NA	NA	NA	NA	cellular&nbsp;organisms>Bacteria>Terrabacteria&nbsp;group>Actinobacteria>Actinomycetia>Corynebacteriales>Mycobacteriaceae>Mycolicibacterium
Mammaliicoccus sp. Marseille-Q6498	S	2962659	53	53	NA	NA	NA	45	NA	NA	cellular&nbsp;organisms>Bacteria>Terrabacteria&nbsp;group>Firmicutes>Bacilli>Bacillales>Staphylococcaceae>Mammaliicoccus>unclassified&nbsp;Mammaliicoccus
Flavobacterium sp. CC-SYL302	S	2870839	45	NA	NA	NA	NA	45	NA	NA	cellular&nbsp;organisms>Bacteria>FCB&nbsp;group>Bacteroidetes/Chlorobi&nbsp;group>Bacteroidota>Flavobacteriia>Flavobacteriales>Flavobacteriaceae>Flavobacterium>unclassified&nbsp;Flavobacterium
Jeotgalibacillus malaysiensis	S	1508404	37	16	NA	NA	NA	NA	31	37	cellular&nbsp;organisms>Bacteria>Terrabacteria&nbsp;group>Firmicutes>Bacilli>Bacillales>Planococcaceae>Jeotgalibacillus
Stutzerimonas chloritidismutans	S	203192	37	NA	NA	NA	NA	NA	NA	37	cellular&nbsp;organisms>Bacteria>Proteobacteria>Gammaproteobacteria>Pseudomonadales>Pseudomonadaceae>Stutzerimonas>Stutzerimonas&nbsp;stutzeri&nbsp;group>Stutzerimonas&nbsp;stutzeri&nbsp;subgroup
Arthrobacter crystallopoietes	S	37928	67	67	NA	25	NA	29	52	NA	cellular&nbsp;organisms>Bacteria>Terrabacteria&nbsp;group>Actinobacteria>Actinomycetia>Micrococcales>Micrococcaceae>Arthrobacter
Planococcus versutus	S	1302659	55	NA	NA	NA	NA	NA	55	35	cellular&nbsp;organisms>Bacteria>Terrabacteria&nbsp;group>Firmicutes>Bacilli>Bacillales>Planococcaceae>Planococcus
Planococcus rifietoensis	S	200991	55	NA	NA	NA	NA	NA	55	NA	cellular&nbsp;organisms>Bacteria>Terrabacteria&nbsp;group>Firmicutes>Bacilli>Bacillales>Planococcaceae>Planococcus
Rummeliibacillus stabekisii	S	241244	55	NA	NA	NA	NA	NA	55	NA	cellular&nbsp;organisms>Bacteria>Terrabacteria&nbsp;group>Firmicutes>Bacilli>Bacillales>Planococcaceae>Rummeliibacillus
Candida dubliniensis	S	42374	55	NA	NA	NA	NA	NA	55	NA	cellular&nbsp;organisms>Eukaryota>Opisthokonta>Fungi>Dikarya>Ascomycota>saccharomyceta>Saccharomycotina>Saccharomycetes>Saccharomycetales>CUG&#x2011;Ser1&nbsp;clade>Debaryomycetaceae>Candida/Lodderomyces&nbsp;clade>Candida
Peribacillus butanolivorans	S	421767	36	25	23	NA	NA	30	36	34	cellular&nbsp;organisms>Bacteria>Terrabacteria&nbsp;group>Firmicutes>Bacilli>Bacillales>Bacillaceae>Peribacillus
Fibrella aestuarina	S	651143	27	27	23	NA	NA	NA	NA	NA	cellular&nbsp;organisms>Bacteria>FCB&nbsp;group>Bacteroidetes/Chlorobi&nbsp;group>Bacteroidota>Cytophagia>Cytophagales>Spirosomaceae>Fibrella
Luteimonas sp. JM171	S	1896164	23	NA	23	NA	NA	NA	NA	NA	cellular&nbsp;organisms>Bacteria>Proteobacteria>Gammaproteobacteria>Xanthomonadales>Xanthomonadaceae>Luteimonas>unclassified&nbsp;Luteimonas
Moraxella nasovis	S	2904121	100	100	NA	NA	23	44	NA	NA	cellular&nbsp;organisms>Bacteria>Proteobacteria>Gammaproteobacteria>Moraxellales>Moraxellaceae>Moraxella
Staphylococcus roterodami	S	2699836	144	144	NA	NA	NA	39	20	NA	cellular&nbsp;organisms>Bacteria>Terrabacteria&nbsp;group>Firmicutes>Bacilli>Bacillales>Staphylococcaceae>Staphylococcus
Sporosarcina pasteurii	S	1474	61	61	NA	NA	NA	NA	54	NA	cellular&nbsp;organisms>Bacteria>Terrabacteria&nbsp;group>Firmicutes>Bacilli>Bacillales>Planococcaceae>Sporosarcina
Acinetobacter sp. MYb10	S	1827285	54	42	NA	NA	17	NA	54	NA	cellular&nbsp;organisms>Bacteria>Proteobacteria>Gammaproteobacteria>Moraxellales>Moraxellaceae>Acinetobacter>unclassified&nbsp;Acinetobacter
Corynebacterium ulcerans	S	65058	143	143	NA	NA	NA	22	NA	NA	cellular&nbsp;organisms>Bacteria>Terrabacteria&nbsp;group>Actinobacteria>Actinomycetia>Corynebacteriales>Corynebacteriaceae>Corynebacterium
Paracoccus yeei	S	147645	43	NA	NA	NA	NA	43	NA	NA	cellular&nbsp;organisms>Bacteria>Proteobacteria>Alphaproteobacteria>Rhodobacterales>Rhodobacteraceae>Paracoccus
Bacillus sp. JY-23	S	2933872	53	24	15	NA	NA	NA	53	22	cellular&nbsp;organisms>Bacteria>Terrabacteria&nbsp;group>Firmicutes>Bacilli>Bacillales>Bacillaceae>Bacillus>unclassified&nbsp;Bacillus&nbsp;(in:&nbsp;Bacteria)
Pseudarthrobacter phenanthrenivorans	S	361575	53	NA	NA	NA	NA	NA	53	NA	cellular&nbsp;organisms>Bacteria>Terrabacteria&nbsp;group>Actinobacteria>Actinomycetia>Micrococcales>Micrococcaceae>Pseudarthrobacter
Acidovorax monticola	S	1926868	53	NA	NA	NA	NA	NA	53	NA	cellular&nbsp;organisms>Bacteria>Proteobacteria>Betaproteobacteria>Burkholderiales>Comamonadaceae>Acidovorax
Burkholderia cenocepacia	S	95486	53	NA	NA	NA	NA	NA	53	NA	cellular&nbsp;organisms>Bacteria>Proteobacteria>Betaproteobacteria>Burkholderiales>Burkholderiaceae>Burkholderia>Burkholderia&nbsp;cepacia&nbsp;complex
Chryseobacterium arthrosphaerae	S	651561	88	88	NA	24	NA	NA	NA	NA	cellular&nbsp;organisms>Bacteria>FCB&nbsp;group>Bacteroidetes/Chlorobi&nbsp;group>Bacteroidota>Flavobacteriia>Flavobacteriales>Weeksellaceae>Chryseobacterium&nbsp;group>Chryseobacterium
Priestia filamentosa	S	1402861	30	28	22	NA	NA	23	21	30	cellular&nbsp;organisms>Bacteria>Terrabacteria&nbsp;group>Firmicutes>Bacilli>Bacillales>Bacillaceae>Priestia
Kaustia mangrovi	S	2593653	34	34	22	NA	NA	NA	NA	NA	cellular&nbsp;organisms>Bacteria>Proteobacteria>Alphaproteobacteria>Hyphomicrobiales>Parvibaculaceae>Kaustia
Xanthomonas theicola	S	56464	22	NA	22	NA	NA	NA	NA	NA	cellular&nbsp;organisms>Bacteria>Proteobacteria>Gammaproteobacteria>Xanthomonadales>Xanthomonadaceae>Xanthomonas
Luteimonas fraxinea	S	2901869	22	NA	22	NA	NA	NA	NA	NA	cellular&nbsp;organisms>Bacteria>Proteobacteria>Gammaproteobacteria>Xanthomonadales>Xanthomonadaceae>Luteimonas
Corynebacterium suranareeae	S	2506452	139	139	NA	NA	NA	NA	NA	NA	cellular&nbsp;organisms>Bacteria>Terrabacteria&nbsp;group>Actinobacteria>Actinomycetia>Corynebacteriales>Corynebacteriaceae>Corynebacterium
Bacillus sp. N1-1	S	2682541	35	NA	NA	NA	NA	NA	NA	35	cellular&nbsp;organisms>Bacteria>Terrabacteria&nbsp;group>Firmicutes>Bacilli>Bacillales>Bacillaceae>Bacillus>unclassified&nbsp;Bacillus&nbsp;(in:&nbsp;Bacteria)
Paeniclostridium sordellii	S	1505	52	22	NA	NA	NA	NA	52	NA	cellular&nbsp;organisms>Bacteria>Terrabacteria&nbsp;group>Firmicutes>Clostridia>Eubacteriales>Peptostreptococcaceae>Paeniclostridium
Brevundimonas sp. Bb-A	S	2560058	52	NA	NA	NA	NA	NA	52	NA	cellular&nbsp;organisms>Bacteria>Proteobacteria>Alphaproteobacteria>Caulobacterales>Caulobacteraceae>Brevundimonas>unclassified&nbsp;Brevundimonas
Corynebacterium pseudotuberculosis	S	1719	138	138	NA	NA	NA	NA	NA	NA	cellular&nbsp;organisms>Bacteria>Terrabacteria&nbsp;group>Actinobacteria>Actinomycetia>Corynebacteriales>Corynebacteriaceae>Corynebacterium
Yimella sp. cx-51	S	2770551	138	138	NA	NA	NA	NA	NA	NA	cellular&nbsp;organisms>Bacteria>Terrabacteria&nbsp;group>Actinobacteria>Actinomycetia>Micrococcales>Dermacoccaceae>Yimella>unclassified&nbsp;Yimella
Bacillus sp. COPE52	S	2233998	48	48	NA	NA	34	NA	NA	NA	cellular&nbsp;organisms>Bacteria>Terrabacteria&nbsp;group>Firmicutes>Bacilli>Bacillales>Bacillaceae>Bacillus>unclassified&nbsp;Bacillus&nbsp;(in:&nbsp;Bacteria)
Fictibacillus arsenicus	S	255247	34	31	NA	NA	34	NA	NA	NA	cellular&nbsp;organisms>Bacteria>Terrabacteria&nbsp;group>Firmicutes>Bacilli>Bacillales>Bacillaceae>Fictibacillus
Pseudomonas citronellolis	S	53408	34	NA	NA	NA	34	NA	NA	NA	cellular&nbsp;organisms>Bacteria>Proteobacteria>Gammaproteobacteria>Pseudomonadales>Pseudomonadaceae>Pseudomonas>Pseudomonas&nbsp;aeruginosa&nbsp;group
Weissella paramesenteroides	S	1249	137	137	NA	NA	NA	NA	NA	NA	cellular&nbsp;organisms>Bacteria>Terrabacteria&nbsp;group>Firmicutes>Bacilli>Lactobacillales>Lactobacillaceae>Weissella
Corynebacterium glyciniphilum	S	1404244	136	136	NA	NA	NA	NA	NA	NA	cellular&nbsp;organisms>Bacteria>Terrabacteria&nbsp;group>Actinobacteria>Actinomycetia>Corynebacteriales>Corynebacteriaceae>Corynebacterium
Alkalihalobacillus sp. LMS6	S	2924034	51	15	NA	NA	NA	NA	51	NA	cellular&nbsp;organisms>Bacteria>Terrabacteria&nbsp;group>Firmicutes>Bacilli>Bacillales>Bacillaceae>Alkalihalobacillus>unclassified&nbsp;Alkalihalobacillus
Staphylococcus sp. HL28	S	2897335	51	NA	NA	NA	NA	NA	51	NA	cellular&nbsp;organisms>Bacteria>Terrabacteria&nbsp;group>Firmicutes>Bacilli>Bacillales>Staphylococcaceae>Staphylococcus>unclassified&nbsp;Staphylococcus
Acidovorax sp. HDW3	S	2714923	51	NA	NA	NA	NA	NA	51	NA	cellular&nbsp;organisms>Bacteria>Proteobacteria>Betaproteobacteria>Burkholderiales>Comamonadaceae>Acidovorax>unclassified&nbsp;Acidovorax
Corynebacterium pseudopelargi	S	2080757	135	135	NA	NA	NA	NA	NA	NA	cellular&nbsp;organisms>Bacteria>Terrabacteria&nbsp;group>Actinobacteria>Actinomycetia>Corynebacteriales>Corynebacteriaceae>Corynebacterium
Chryseobacterium sp. SNU WT5	S	2594269	135	135	NA	NA	NA	NA	NA	NA	cellular&nbsp;organisms>Bacteria>FCB&nbsp;group>Bacteroidetes/Chlorobi&nbsp;group>Bacteroidota>Flavobacteriia>Flavobacteriales>Weeksellaceae>Chryseobacterium&nbsp;group>Chryseobacterium>unclassified&nbsp;Chryseobacterium
Clavibacter michiganensis	S	28447	134	134	NA	NA	NA	NA	NA	NA	cellular&nbsp;organisms>Bacteria>Terrabacteria&nbsp;group>Actinobacteria>Actinomycetia>Micrococcales>Microbacteriaceae>Clavibacter
Bradyrhizobium sp. 186	S	2782654	134	134	NA	NA	NA	NA	NA	NA	cellular&nbsp;organisms>Bacteria>Proteobacteria>Alphaproteobacteria>Hyphomicrobiales>Nitrobacteraceae>Bradyrhizobium>unclassified&nbsp;Bradyrhizobium
Lignipirellula cremea	S	2528010	21	18	21	NA	NA	NA	NA	NA	cellular&nbsp;organisms>Bacteria>PVC&nbsp;group>Planctomycetota>Planctomycetia>Pirellulales>Pirellulaceae>Lignipirellula
Thermomonas brevis	S	215691	21	NA	21	NA	NA	NA	NA	NA	cellular&nbsp;organisms>Bacteria>Proteobacteria>Gammaproteobacteria>Xanthomonadales>Xanthomonadaceae>Thermomonas
Acidovorax sp. RAC01	S	1842533	39	NA	NA	NA	33	NA	39	NA	cellular&nbsp;organisms>Bacteria>Proteobacteria>Betaproteobacteria>Burkholderiales>Comamonadaceae>Acidovorax>unclassified&nbsp;Acidovorax
Priestia koreensis	S	284581	50	20	NA	NA	NA	16	50	18	cellular&nbsp;organisms>Bacteria>Terrabacteria&nbsp;group>Firmicutes>Bacilli>Bacillales>Bacillaceae>Priestia
Bhargavaea cecembensis	S	394098	50	NA	NA	NA	NA	NA	50	NA	cellular&nbsp;organisms>Bacteria>Terrabacteria&nbsp;group>Firmicutes>Bacilli>Bacillales>Planococcaceae>Bhargavaea
Brucella anthropi	S	529	50	NA	NA	NA	NA	NA	50	NA	cellular&nbsp;organisms>Bacteria>Proteobacteria>Alphaproteobacteria>Hyphomicrobiales>Brucellaceae>Brucella/Ochrobactrum&nbsp;group>Brucella
Brevundimonas sp. BT-123	S	2986928	33	NA	NA	NA	NA	NA	25	33	cellular&nbsp;organisms>Bacteria>Proteobacteria>Alphaproteobacteria>Caulobacterales>Caulobacteraceae>Brevundimonas>unclassified&nbsp;Brevundimonas
Hydrogenophaga sp. SL48	S	2806347	49	NA	NA	NA	NA	NA	49	NA	cellular&nbsp;organisms>Bacteria>Proteobacteria>Betaproteobacteria>Burkholderiales>Comamonadaceae>Hydrogenophaga>unclassified&nbsp;Hydrogenophaga
Sphingobacterium sp. G1-14	S	2003121	129	129	NA	NA	NA	NA	NA	NA	cellular&nbsp;organisms>Bacteria>FCB&nbsp;group>Bacteroidetes/Chlorobi&nbsp;group>Bacteroidota>Sphingobacteriia>Sphingobacteriales>Sphingobacteriaceae>Sphingobacterium>unclassified&nbsp;Sphingobacterium
Pseudomonas hydrolytica	S	2493633	32	NA	NA	NA	32	NA	NA	NA	cellular&nbsp;organisms>Bacteria>Proteobacteria>Gammaproteobacteria>Pseudomonadales>Pseudomonadaceae>Pseudomonas
Psychrobacter urativorans	S	45610	39	33	NA	NA	NA	39	NA	NA	cellular&nbsp;organisms>Bacteria>Proteobacteria>Gammaproteobacteria>Moraxellales>Moraxellaceae>Psychrobacter
Streptomyces albus	S	1888	128	128	NA	NA	NA	NA	NA	NA	cellular&nbsp;organisms>Bacteria>Terrabacteria&nbsp;group>Actinobacteria>Actinomycetia>Streptomycetales>Streptomycetaceae>Streptomyces
Heyndrickxia vini	S	1476025	48	NA	NA	NA	NA	16	48	28	cellular&nbsp;organisms>Bacteria>Terrabacteria&nbsp;group>Firmicutes>Bacilli>Bacillales>Bacillaceae>Heyndrickxia
Virgibacillus natechei	S	1216297	48	NA	NA	NA	NA	NA	48	NA	cellular&nbsp;organisms>Bacteria>Terrabacteria&nbsp;group>Firmicutes>Bacilli>Bacillales>Bacillaceae>Virgibacillus
Hungatella hathewayi	S	154046	48	NA	NA	NA	NA	NA	48	NA	cellular&nbsp;organisms>Bacteria>Terrabacteria&nbsp;group>Firmicutes>Clostridia>Eubacteriales>Clostridiaceae>Hungatella
Acidovorax carolinensis	S	553814	48	NA	NA	NA	NA	NA	48	NA	cellular&nbsp;organisms>Bacteria>Proteobacteria>Betaproteobacteria>Burkholderiales>Comamonadaceae>Acidovorax
Micrococcus sp. 28	S	161213	127	127	NA	NA	NA	NA	NA	NA	cellular&nbsp;organisms>Bacteria>Terrabacteria&nbsp;group>Actinobacteria>Actinomycetia>Micrococcales>Micrococcaceae>Micrococcus>unclassified&nbsp;Micrococcus
Microbacterium sp. PAMC 28756	S	1795053	127	127	NA	NA	NA	NA	NA	NA	cellular&nbsp;organisms>Bacteria>Terrabacteria&nbsp;group>Actinobacteria>Actinomycetia>Micrococcales>Microbacteriaceae>Microbacterium>unclassified&nbsp;Microbacterium
Pandoraea apista	S	93218	20	NA	20	NA	NA	NA	NA	NA	cellular&nbsp;organisms>Bacteria>Proteobacteria>Betaproteobacteria>Burkholderiales>Burkholderiaceae>Pandoraea
Bacillus smithii	S	1479	40	40	NA	NA	NA	NA	29	32	cellular&nbsp;organisms>Bacteria>Terrabacteria&nbsp;group>Firmicutes>Bacilli>Bacillales>Bacillaceae>Bacillus
Rheinheimera sp. D18	S	2545632	31	NA	NA	NA	31	NA	NA	NA	cellular&nbsp;organisms>Bacteria>Proteobacteria>Gammaproteobacteria>Chromatiales>Chromatiaceae>Rheinheimera>unclassified&nbsp;Rheinheimera
Arthrobacter sp. NicSoilB4	S	2830997	47	28	NA	NA	NA	NA	47	NA	cellular&nbsp;organisms>Bacteria>Terrabacteria&nbsp;group>Actinobacteria>Actinomycetia>Micrococcales>Micrococcaceae>Arthrobacter>unclassified&nbsp;Arthrobacter
Paracoccus pantotrophus	S	82367	38	NA	NA	NA	NA	38	NA	NA	cellular&nbsp;organisms>Bacteria>Proteobacteria>Alphaproteobacteria>Rhodobacterales>Rhodobacteraceae>Paracoccus
Desulfotomaculum nigrificans	S	1565	47	NA	NA	NA	NA	NA	47	NA	cellular&nbsp;organisms>Bacteria>Terrabacteria&nbsp;group>Firmicutes>Clostridia>Eubacteriales>Desulfotomaculaceae>Desulfotomaculum
Corynebacterium cystitidis	S	35757	124	124	NA	15	NA	NA	19	NA	cellular&nbsp;organisms>Bacteria>Terrabacteria&nbsp;group>Actinobacteria>Actinomycetia>Corynebacteriales>Corynebacteriaceae>Corynebacterium
Chryseobacterium indoltheticum	S	254	124	124	NA	NA	NA	NA	NA	NA	cellular&nbsp;organisms>Bacteria>FCB&nbsp;group>Bacteroidetes/Chlorobi&nbsp;group>Bacteroidota>Flavobacteriia>Flavobacteriales>Weeksellaceae>Chryseobacterium&nbsp;group>Chryseobacterium
Vibrio harveyi	S	669	123	123	NA	NA	NA	NA	NA	NA	cellular&nbsp;organisms>Bacteria>Proteobacteria>Gammaproteobacteria>Vibrionales>Vibrionaceae>Vibrio>Vibrio&nbsp;harveyi&nbsp;group
Metabacillus dongyingensis	S	2874282	31	NA	NA	NA	NA	NA	NA	31	cellular&nbsp;organisms>Bacteria>Terrabacteria&nbsp;group>Firmicutes>Bacilli>Bacillales>Bacillaceae>Metabacillus
Arthrobacter sp. FB24	S	290399	46	45	NA	NA	NA	NA	46	NA	cellular&nbsp;organisms>Bacteria>Terrabacteria&nbsp;group>Actinobacteria>Actinomycetia>Micrococcales>Micrococcaceae>Arthrobacter>unclassified&nbsp;Arthrobacter
Brevundimonas sp. DS20	S	1532555	46	43	NA	NA	NA	NA	46	NA	cellular&nbsp;organisms>Bacteria>Proteobacteria>Alphaproteobacteria>Caulobacterales>Caulobacteraceae>Brevundimonas>unclassified&nbsp;Brevundimonas
Paracoccus denitrificans	S	266	37	NA	NA	NA	NA	37	NA	NA	cellular&nbsp;organisms>Bacteria>Proteobacteria>Alphaproteobacteria>Rhodobacterales>Rhodobacteraceae>Paracoccus
Pyxidicoccus sp. SCPEA002	S	2813578	23	23	19	NA	NA	NA	NA	NA	cellular&nbsp;organisms>Bacteria>Proteobacteria>delta/epsilon&nbsp;subdivisions>Deltaproteobacteria>Myxococcales>Cystobacterineae>Myxococcaceae>Pyxidicoccus>unclassified&nbsp;Pyxidicoccus
Lysobacter lycopersici	S	1324796	19	NA	19	NA	NA	NA	NA	NA	cellular&nbsp;organisms>Bacteria>Proteobacteria>Gammaproteobacteria>Xanthomonadales>Xanthomonadaceae>Lysobacter
Thermomonas sp. IMCC34681	S	2884874	19	NA	19	NA	NA	NA	NA	NA	cellular&nbsp;organisms>Bacteria>Proteobacteria>Gammaproteobacteria>Xanthomonadales>Xanthomonadaceae>Thermomonas>unclassified&nbsp;Thermomonas
Sporosarcina sp. Marseille-Q4063	S	2810514	45	18	NA	NA	NA	NA	45	NA	cellular&nbsp;organisms>Bacteria>Terrabacteria&nbsp;group>Firmicutes>Bacilli>Bacillales>Planococcaceae>Sporosarcina>unclassified&nbsp;Sporosarcina
Neomicrococcus aestuarii	S	556325	45	45	NA	NA	NA	17	45	NA	cellular&nbsp;organisms>Bacteria>Terrabacteria&nbsp;group>Actinobacteria>Actinomycetia>Micrococcales>Micrococcaceae>Neomicrococcus
Virgibacillus necropolis	S	163877	45	NA	NA	NA	NA	26	45	NA	cellular&nbsp;organisms>Bacteria>Terrabacteria&nbsp;group>Firmicutes>Bacilli>Bacillales>Bacillaceae>Virgibacillus
Halalkalibacterium halodurans	S	86665	45	NA	NA	NA	NA	NA	45	16	cellular&nbsp;organisms>Bacteria>Terrabacteria&nbsp;group>Firmicutes>Bacilli>Bacillales>Bacillaceae>Halalkalibacterium&nbsp;(ex&nbsp;Joshi&nbsp;et&nbsp;al.&nbsp;2022)
Diaphorobacter sp. HDW4A	S	2714924	45	NA	NA	NA	NA	NA	45	NA	cellular&nbsp;organisms>Bacteria>Proteobacteria>Betaproteobacteria>Burkholderiales>Comamonadaceae>Diaphorobacter>unclassified&nbsp;Diaphorobacter
Diaphorobacter ruginosibacter	S	1715720	45	NA	NA	NA	NA	NA	45	NA	cellular&nbsp;organisms>Bacteria>Proteobacteria>Betaproteobacteria>Burkholderiales>Comamonadaceae>Diaphorobacter
Ignavigranum ruoffiae	S	89093	119	119	NA	20	NA	25	17	NA	cellular&nbsp;organisms>Bacteria>Terrabacteria&nbsp;group>Firmicutes>Bacilli>Lactobacillales>Aerococcaceae>Ignavigranum
Propionibacterium freudenreichii	S	1744	119	119	NA	NA	NA	NA	NA	NA	cellular&nbsp;organisms>Bacteria>Terrabacteria&nbsp;group>Actinobacteria>Actinomycetia>Propionibacteriales>Propionibacteriaceae>Propionibacterium
Sphingobacterium sp. PCS056	S	2931400	119	119	NA	NA	NA	NA	NA	NA	cellular&nbsp;organisms>Bacteria>FCB&nbsp;group>Bacteroidetes/Chlorobi&nbsp;group>Bacteroidota>Sphingobacteriia>Sphingobacteriales>Sphingobacteriaceae>Sphingobacterium>unclassified&nbsp;Sphingobacterium
Bacillus sp. KH172YL63	S	2709784	35	31	NA	NA	NA	27	35	30	cellular&nbsp;organisms>Bacteria>Terrabacteria&nbsp;group>Firmicutes>Bacilli>Bacillales>Bacillaceae>Bacillus>unclassified&nbsp;Bacillus&nbsp;(in:&nbsp;Bacteria)
Brevibacterium sp. WHS-Z9	S	2909672	47	47	NA	NA	NA	31	NA	30	cellular&nbsp;organisms>Bacteria>Terrabacteria&nbsp;group>Actinobacteria>Actinomycetia>Micrococcales>Brevibacteriaceae>Brevibacterium>unclassified&nbsp;Brevibacterium
Kocuria turfanensis	S	388357	94	94	NA	NA	NA	36	44	18	cellular&nbsp;organisms>Bacteria>Terrabacteria&nbsp;group>Actinobacteria>Actinomycetia>Micrococcales>Micrococcaceae>Kocuria
Janibacter indicus	S	857417	58	58	NA	20	NA	NA	NA	15	cellular&nbsp;organisms>Bacteria>Terrabacteria&nbsp;group>Actinobacteria>Actinomycetia>Micrococcales>Intrasporangiaceae>Janibacter
Amniculibacterium sp. G2-70	S	2767188	26	26	NA	20	NA	NA	NA	NA	cellular&nbsp;organisms>Bacteria>FCB&nbsp;group>Bacteroidetes/Chlorobi&nbsp;group>Bacteroidota>Flavobacteriia>Flavobacteriales>Flavobacteriaceae>Amniculibacterium>unclassified&nbsp;Amniculibacterium
Arthrobacter sp. StoSoilA2	S	2830990	117	117	NA	NA	NA	NA	NA	NA	cellular&nbsp;organisms>Bacteria>Terrabacteria&nbsp;group>Actinobacteria>Actinomycetia>Micrococcales>Micrococcaceae>Arthrobacter>unclassified&nbsp;Arthrobacter
Acidovorax citrulli	S	80869	44	NA	NA	NA	NA	NA	44	NA	cellular&nbsp;organisms>Bacteria>Proteobacteria>Betaproteobacteria>Burkholderiales>Comamonadaceae>Acidovorax
Jeotgalibaca arthritidis	S	1868794	89	89	NA	NA	29	25	34	NA	cellular&nbsp;organisms>Bacteria>Terrabacteria&nbsp;group>Firmicutes>Bacilli>Lactobacillales>Carnobacteriaceae>Jeotgalibaca
Staphylococcus sp. 693-2	S	373067	29	NA	NA	NA	29	NA	NA	21	cellular&nbsp;organisms>Bacteria>Terrabacteria&nbsp;group>Firmicutes>Bacilli>Bacillales>Staphylococcaceae>Staphylococcus>unclassified&nbsp;Staphylococcus
Arthrobacter sp. ERGS1:01	S	1704044	35	26	NA	NA	NA	35	18	NA	cellular&nbsp;organisms>Bacteria>Terrabacteria&nbsp;group>Actinobacteria>Actinomycetia>Micrococcales>Micrococcaceae>Arthrobacter>unclassified&nbsp;Arthrobacter
Niallia sp. Man26	S	2912824	34	NA	18	NA	NA	34	NA	29	cellular&nbsp;organisms>Bacteria>Terrabacteria&nbsp;group>Firmicutes>Bacilli>Bacillales>Bacillaceae>Niallia>unclassified&nbsp;Niallia
Nocardia brasiliensis	S	37326	48	48	18	NA	NA	NA	NA	NA	cellular&nbsp;organisms>Bacteria>Terrabacteria&nbsp;group>Actinobacteria>Actinomycetia>Corynebacteriales>Nocardiaceae>Nocardia
Lysobacter sp. KIS68-7	S	2904252	18	NA	18	NA	NA	NA	NA	NA	cellular&nbsp;organisms>Bacteria>Proteobacteria>Gammaproteobacteria>Xanthomonadales>Xanthomonadaceae>Lysobacter>unclassified&nbsp;Lysobacter
Bacillus mojavensis	S	72360	43	NA	NA	NA	NA	NA	43	NA	cellular&nbsp;organisms>Bacteria>Terrabacteria&nbsp;group>Firmicutes>Bacilli>Bacillales>Bacillaceae>Bacillus>Bacillus&nbsp;subtilis&nbsp;group>Bacillus&nbsp;mojavensis&nbsp;subgroup
Pluralibacter gergoviae	S	61647	43	NA	NA	NA	NA	NA	43	NA	cellular&nbsp;organisms>Bacteria>Proteobacteria>Gammaproteobacteria>Enterobacterales>Enterobacteriaceae>Pluralibacter
Corynebacterium pseudogenitalium	S	38303	113	113	NA	NA	NA	NA	NA	NA	cellular&nbsp;organisms>Bacteria>Terrabacteria&nbsp;group>Actinobacteria>Actinomycetia>Corynebacteriales>Corynebacteriaceae>Corynebacterium
Myroides sp. SCSIO 72103	S	2968490	113	113	NA	NA	NA	NA	NA	NA	cellular&nbsp;organisms>Bacteria>FCB&nbsp;group>Bacteroidetes/Chlorobi&nbsp;group>Bacteroidota>Flavobacteriia>Flavobacteriales>Flavobacteriaceae>Myroides>unclassified&nbsp;Myroides
Acidovorax sp. 1608163	S	2478662	28	NA	NA	NA	28	NA	NA	NA	cellular&nbsp;organisms>Bacteria>Proteobacteria>Betaproteobacteria>Burkholderiales>Comamonadaceae>Acidovorax>unclassified&nbsp;Acidovorax
Tsukamurella paurometabola	S	2061	112	112	NA	NA	NA	NA	NA	NA	cellular&nbsp;organisms>Bacteria>Terrabacteria&nbsp;group>Actinobacteria>Actinomycetia>Corynebacteriales>Tsukamurellaceae>Tsukamurella
Metabacillus litoralis	S	152268	42	NA	15	NA	NA	NA	42	23	cellular&nbsp;organisms>Bacteria>Terrabacteria&nbsp;group>Firmicutes>Bacilli>Bacillales>Bacillaceae>Metabacillus
Melissococcus plutonius	S	33970	42	NA	NA	NA	NA	NA	42	NA	cellular&nbsp;organisms>Bacteria>Terrabacteria&nbsp;group>Firmicutes>Bacilli>Lactobacillales>Enterococcaceae>Melissococcus
Lentilactobacillus laojiaonis	S	2883998	42	NA	NA	NA	NA	NA	42	NA	cellular&nbsp;organisms>Bacteria>Terrabacteria&nbsp;group>Firmicutes>Bacilli>Lactobacillales>Lactobacillaceae>Lentilactobacillus
Chryseobacterium sp. 3008163	S	2478663	111	111	NA	NA	NA	NA	NA	NA	cellular&nbsp;organisms>Bacteria>FCB&nbsp;group>Bacteroidetes/Chlorobi&nbsp;group>Bacteroidota>Flavobacteriia>Flavobacteriales>Weeksellaceae>Chryseobacterium&nbsp;group>Chryseobacterium>unclassified&nbsp;Chryseobacterium
Micrococcus sp. MG-2010-D12	S	936902	28	NA	NA	NA	NA	NA	NA	28	cellular&nbsp;organisms>Bacteria>Terrabacteria&nbsp;group>Actinobacteria>Actinomycetia>Micrococcales>Micrococcaceae>Micrococcus>unclassified&nbsp;Micrococcus
Bacillus sp. ZJS3	S	2928154	110	110	17	NA	22	NA	NA	NA	cellular&nbsp;organisms>Bacteria>Terrabacteria&nbsp;group>Firmicutes>Bacilli>Bacillales>Bacillaceae>Bacillus>unclassified&nbsp;Bacillus&nbsp;(in:&nbsp;Bacteria)
Psychrobacter sp. AntiMn-1	S	1720344	110	110	NA	NA	NA	NA	NA	NA	cellular&nbsp;organisms>Bacteria>Proteobacteria>Gammaproteobacteria>Moraxellales>Moraxellaceae>Psychrobacter>unclassified&nbsp;Psychrobacter
Arthrobacter sp. PAMC 25486	S	1494608	45	45	NA	NA	NA	NA	41	NA	cellular&nbsp;organisms>Bacteria>Terrabacteria&nbsp;group>Actinobacteria>Actinomycetia>Micrococcales>Micrococcaceae>Arthrobacter>unclassified&nbsp;Arthrobacter
Arthrobacter sp. zg-Y809	S	2886940	54	54	NA	NA	NA	NA	41	NA	cellular&nbsp;organisms>Bacteria>Terrabacteria&nbsp;group>Actinobacteria>Actinomycetia>Micrococcales>Micrococcaceae>Arthrobacter>unclassified&nbsp;Arthrobacter
Acinetobacter sp. AS23	S	2871688	41	NA	NA	NA	NA	NA	41	NA	cellular&nbsp;organisms>Bacteria>Proteobacteria>Gammaproteobacteria>Moraxellales>Moraxellaceae>Acinetobacter>unclassified&nbsp;Acinetobacter
Flavobacterium sp. KK2020170	S	2830782	41	NA	NA	NA	NA	NA	41	NA	cellular&nbsp;organisms>Bacteria>FCB&nbsp;group>Bacteroidetes/Chlorobi&nbsp;group>Bacteroidota>Flavobacteriia>Flavobacteriales>Flavobacteriaceae>Flavobacterium>unclassified&nbsp;Flavobacterium
Brevibacterium aurantiacum	S	273384	85	85	NA	NA	NA	33	NA	NA	cellular&nbsp;organisms>Bacteria>Terrabacteria&nbsp;group>Actinobacteria>Actinomycetia>Micrococcales>Brevibacteriaceae>Brevibacterium
Musicola paradisiaca	S	69223	24	24	17	NA	NA	NA	NA	NA	cellular&nbsp;organisms>Bacteria>Proteobacteria>Gammaproteobacteria>Enterobacterales>Pectobacteriaceae>Musicola
Luteimonas sp. S4-F44	S	2925842	17	NA	17	NA	NA	NA	NA	NA	cellular&nbsp;organisms>Bacteria>Proteobacteria>Gammaproteobacteria>Xanthomonadales>Xanthomonadaceae>Luteimonas>unclassified&nbsp;Luteimonas
Ignatzschineria sp. HR5S32	S	2923279	17	NA	17	NA	NA	NA	NA	NA	cellular&nbsp;organisms>Bacteria>Proteobacteria>Gammaproteobacteria>Gammaproteobacteria&nbsp;incertae&nbsp;sedis>Ignatzschineria>unclassified&nbsp;Ignatzschineria
Pseudomonas phage PaMx42	S	1175662	17	NA	17	NA	NA	NA	NA	NA	Viruses>Duplodnaviria>Heunggongvirae>Uroviricota>Caudoviricetes>Septimatrevirus>unclassified&nbsp;Septimatrevirus
Planococcus maritimus	S	192421	76	76	NA	NA	NA	NA	23	27	cellular&nbsp;organisms>Bacteria>Terrabacteria&nbsp;group>Firmicutes>Bacilli>Bacillales>Planococcaceae>Planococcus
Psychrobacillus sp. AK 1817	S	2303505	27	NA	NA	NA	NA	NA	NA	27	cellular&nbsp;organisms>Bacteria>Terrabacteria&nbsp;group>Firmicutes>Bacilli>Bacillales>Bacillaceae>Psychrobacillus>unclassified&nbsp;Psychrobacillus
Planococcus glaciei	S	459472	27	NA	NA	NA	NA	NA	NA	27	cellular&nbsp;organisms>Bacteria>Terrabacteria&nbsp;group>Firmicutes>Bacilli>Bacillales>Planococcaceae>Planococcus
Nicolia spurrieriana	S	2925830	40	NA	NA	NA	NA	NA	40	NA	cellular&nbsp;organisms>Bacteria>Terrabacteria&nbsp;group>Firmicutes>Bacilli>Lactobacillales>Lactobacillaceae>Nicolia
Ottowia sp. oral taxon 894	S	1658672	34	NA	NA	18	NA	NA	34	NA	cellular&nbsp;organisms>Bacteria>Proteobacteria>Betaproteobacteria>Burkholderiales>Comamonadaceae>Ottowia>unclassified&nbsp;Ottowia
Psychroflexus torquis	S	57029	18	NA	NA	18	NA	NA	NA	NA	cellular&nbsp;organisms>Bacteria>FCB&nbsp;group>Bacteroidetes/Chlorobi&nbsp;group>Bacteroidota>Flavobacteriia>Flavobacteriales>Flavobacteriaceae>Psychroflexus
Metabacillus endolithicus	S	1535204	32	NA	15	NA	NA	32	NA	21	cellular&nbsp;organisms>Bacteria>Terrabacteria&nbsp;group>Firmicutes>Bacilli>Bacillales>Bacillaceae>Metabacillus
Bordetella hinzii	S	103855	26	NA	NA	NA	26	NA	NA	NA	cellular&nbsp;organisms>Bacteria>Proteobacteria>Betaproteobacteria>Burkholderiales>Alcaligenaceae>Bordetella
Bacillus shivajii	S	1983719	39	17	NA	NA	NA	NA	39	16	cellular&nbsp;organisms>Bacteria>Terrabacteria&nbsp;group>Firmicutes>Bacilli>Bacillales>Bacillaceae>Bacillus
Arthrobacter sp. Helios	S	2828862	39	32	NA	NA	NA	NA	39	NA	cellular&nbsp;organisms>Bacteria>Terrabacteria&nbsp;group>Actinobacteria>Actinomycetia>Micrococcales>Micrococcaceae>Arthrobacter>unclassified&nbsp;Arthrobacter
Brevundimonas sp. GW460-12-10-14-LB2	S	1827469	39	NA	NA	NA	NA	NA	39	NA	cellular&nbsp;organisms>Bacteria>Proteobacteria>Alphaproteobacteria>Caulobacterales>Caulobacteraceae>Brevundimonas>unclassified&nbsp;Brevundimonas
Anoxybacillus caldiproteolyticus	S	247480	32	NA	NA	NA	NA	22	32	26	cellular&nbsp;organisms>Bacteria>Terrabacteria&nbsp;group>Firmicutes>Bacilli>Bacillales>Bacillaceae>Anoxybacillus
Peribacillus muralis	S	264697	26	NA	NA	NA	NA	NA	NA	26	cellular&nbsp;organisms>Bacteria>Terrabacteria&nbsp;group>Firmicutes>Bacilli>Bacillales>Bacillaceae>Peribacillus
Corynebacterium uberis	S	2883169	102	102	NA	NA	NA	NA	NA	NA	cellular&nbsp;organisms>Bacteria>Terrabacteria&nbsp;group>Actinobacteria>Actinomycetia>Corynebacteriales>Corynebacteriaceae>Corynebacterium
Chryseobacterium balustinum	S	246	102	102	NA	NA	NA	NA	NA	NA	cellular&nbsp;organisms>Bacteria>FCB&nbsp;group>Bacteroidetes/Chlorobi&nbsp;group>Bacteroidota>Flavobacteriia>Flavobacteriales>Weeksellaceae>Chryseobacterium&nbsp;group>Chryseobacterium
Auritidibacter sp. NML130574	S	2170745	31	25	NA	NA	NA	31	20	NA	cellular&nbsp;organisms>Bacteria>Terrabacteria&nbsp;group>Actinobacteria>Actinomycetia>Micrococcales>Micrococcaceae>Auritidibacter>unclassified&nbsp;Auritidibacter
Dermabacter jinjuensis	S	1667168	98	98	NA	NA	NA	31	NA	NA	cellular&nbsp;organisms>Bacteria>Terrabacteria&nbsp;group>Actinobacteria>Actinomycetia>Micrococcales>Dermabacteraceae>Dermabacter
Pseudochrobactrum sp. XF203	S	2879116	16	NA	16	NA	NA	NA	NA	NA	cellular&nbsp;organisms>Bacteria>Proteobacteria>Alphaproteobacteria>Hyphomicrobiales>Brucellaceae>Pseudochrobactrum>unclassified&nbsp;Pseudochrobactrum
Azospirillum sp. B510	S	137722	16	NA	16	NA	NA	NA	NA	NA	cellular&nbsp;organisms>Bacteria>Proteobacteria>Alphaproteobacteria>Rhodospirillales>Azospirillaceae>Azospirillum>unclassified&nbsp;Azospirillum
Spirosoma radiotolerans	S	1379870	16	NA	16	NA	NA	NA	NA	NA	cellular&nbsp;organisms>Bacteria>FCB&nbsp;group>Bacteroidetes/Chlorobi&nbsp;group>Bacteroidota>Cytophagia>Cytophagales>Cytophagaceae>Spirosoma
Bacillus sp. N5-665	S	2925318	101	101	NA	NA	NA	NA	NA	NA	cellular&nbsp;organisms>Bacteria>Terrabacteria&nbsp;group>Firmicutes>Bacilli>Bacillales>Bacillaceae>Bacillus>unclassified&nbsp;Bacillus&nbsp;(in:&nbsp;Bacteria)
Bacillus sp. B25(2016b)	S	1868655	101	101	NA	NA	NA	NA	NA	NA	cellular&nbsp;organisms>Bacteria>Terrabacteria&nbsp;group>Firmicutes>Bacilli>Bacillales>Bacillaceae>Bacillus>unclassified&nbsp;Bacillus&nbsp;(in:&nbsp;Bacteria)
Mucilaginibacter gotjawali	S	1550579	38	34	NA	NA	NA	NA	38	NA	cellular&nbsp;organisms>Bacteria>FCB&nbsp;group>Bacteroidetes/Chlorobi&nbsp;group>Bacteroidota>Sphingobacteriia>Sphingobacteriales>Sphingobacteriaceae>Mucilaginibacter
Weizmannia coagulans	S	1398	38	NA	NA	NA	NA	NA	38	NA	cellular&nbsp;organisms>Bacteria>Terrabacteria&nbsp;group>Firmicutes>Bacilli>Bacillales>Bacillaceae>Weizmannia
Arthrobacter sp. D5-1	S	1477518	38	NA	NA	NA	NA	NA	38	NA	cellular&nbsp;organisms>Bacteria>Terrabacteria&nbsp;group>Actinobacteria>Actinomycetia>Micrococcales>Micrococcaceae>Arthrobacter>unclassified&nbsp;Arthrobacter
Vibrio azureus	S	512649	38	NA	NA	NA	NA	NA	38	NA	cellular&nbsp;organisms>Bacteria>Proteobacteria>Gammaproteobacteria>Vibrionales>Vibrionaceae>Vibrio>Vibrio&nbsp;harveyi&nbsp;group
Blautia producta	S	33035	25	NA	NA	NA	25	NA	NA	NA	cellular&nbsp;organisms>Bacteria>Terrabacteria&nbsp;group>Firmicutes>Clostridia>Eubacteriales>Lachnospiraceae>Blautia
Chryseobacterium sp. MEBOG07	S	2879939	100	100	NA	NA	NA	NA	NA	NA	cellular&nbsp;organisms>Bacteria>FCB&nbsp;group>Bacteroidetes/Chlorobi&nbsp;group>Bacteroidota>Flavobacteriia>Flavobacteriales>Weeksellaceae>Chryseobacterium&nbsp;group>Chryseobacterium>unclassified&nbsp;Chryseobacterium
Pseudopedobacter saltans	S	151895	61	61	NA	17	NA	NA	17	NA	cellular&nbsp;organisms>Bacteria>FCB&nbsp;group>Bacteroidetes/Chlorobi&nbsp;group>Bacteroidota>Sphingobacteriia>Sphingobacteriales>Sphingobacteriaceae>Pseudopedobacter
Radiobacillus deserti	S	2594883	25	NA	NA	NA	NA	NA	NA	25	cellular&nbsp;organisms>Bacteria>Terrabacteria&nbsp;group>Firmicutes>Bacilli>Bacillales>Bacillaceae>Radiobacillus
Dermabacter vaginalis	S	1630135	99	99	NA	NA	NA	NA	NA	NA	cellular&nbsp;organisms>Bacteria>Terrabacteria&nbsp;group>Actinobacteria>Actinomycetia>Micrococcales>Dermabacteraceae>Dermabacter
Brevibacterium oceani	S	358099	48	48	NA	NA	NA	30	NA	NA	cellular&nbsp;organisms>Bacteria>Terrabacteria&nbsp;group>Actinobacteria>Actinomycetia>Micrococcales>Brevibacteriaceae>Brevibacterium
Kocuria sp. BT304	S	1702043	30	NA	NA	NA	NA	30	NA	NA	cellular&nbsp;organisms>Bacteria>Terrabacteria&nbsp;group>Actinobacteria>Actinomycetia>Micrococcales>Micrococcaceae>Kocuria>unclassified&nbsp;Kocuria
Streptococcus infantarius	S	102684	37	NA	NA	NA	NA	NA	37	NA	cellular&nbsp;organisms>Bacteria>Terrabacteria&nbsp;group>Firmicutes>Bacilli>Lactobacillales>Streptococcaceae>Streptococcus
Acinetobacter lactucae	S	1785128	37	NA	NA	NA	NA	NA	37	NA	cellular&nbsp;organisms>Bacteria>Proteobacteria>Gammaproteobacteria>Moraxellales>Moraxellaceae>Acinetobacter>Acinetobacter&nbsp;calcoaceticus/baumannii&nbsp;complex
Sulfitobacter sp. JK7-1	S	2829501	37	NA	NA	NA	NA	NA	37	NA	cellular&nbsp;organisms>Bacteria>Proteobacteria>Alphaproteobacteria>Rhodobacterales>Roseobacteraceae>Sulfitobacter>unclassified&nbsp;Sulfitobacter
Mycolicibacterium gilvum	S	1804	98	98	NA	NA	NA	NA	NA	NA	cellular&nbsp;organisms>Bacteria>Terrabacteria&nbsp;group>Actinobacteria>Actinomycetia>Corynebacteriales>Mycobacteriaceae>Mycolicibacterium
Chryseobacterium sp. 6424	S	2039166	98	98	NA	NA	NA	NA	NA	NA	cellular&nbsp;organisms>Bacteria>FCB&nbsp;group>Bacteroidetes/Chlorobi&nbsp;group>Bacteroidota>Flavobacteriia>Flavobacteriales>Weeksellaceae>Chryseobacterium&nbsp;group>Chryseobacterium>unclassified&nbsp;Chryseobacterium
Staphylococcus argenteus	S	985002	67	67	NA	NA	24	NA	NA	NA	cellular&nbsp;organisms>Bacteria>Terrabacteria&nbsp;group>Firmicutes>Bacilli>Bacillales>Staphylococcaceae>Staphylococcus
Bacillus sp. PDNC022	S	2812759	77	77	NA	NA	24	NA	NA	NA	cellular&nbsp;organisms>Bacteria>Terrabacteria&nbsp;group>Firmicutes>Bacilli>Bacillales>Bacillaceae>Bacillus>unclassified&nbsp;Bacillus&nbsp;(in:&nbsp;Bacteria)
Bacillus sp. LJBV19	S	2821409	36	NA	NA	NA	NA	NA	36	NA	cellular&nbsp;organisms>Bacteria>Terrabacteria&nbsp;group>Firmicutes>Bacilli>Bacillales>Bacillaceae>Bacillus>unclassified&nbsp;Bacillus&nbsp;(in:&nbsp;Bacteria)
Acidovorax antarcticus	S	2743470	36	NA	NA	NA	NA	NA	36	NA	cellular&nbsp;organisms>Bacteria>Proteobacteria>Betaproteobacteria>Burkholderiales>Comamonadaceae>Acidovorax
Hydrogenophaga sp. PBC	S	795665	36	NA	NA	NA	NA	NA	36	NA	cellular&nbsp;organisms>Bacteria>Proteobacteria>Betaproteobacteria>Burkholderiales>Comamonadaceae>Hydrogenophaga>unclassified&nbsp;Hydrogenophaga
Halarcobacter bivalviorum	S	663364	36	NA	NA	NA	NA	NA	36	NA	cellular&nbsp;organisms>Bacteria>Proteobacteria>delta/epsilon&nbsp;subdivisions>Epsilonproteobacteria>Campylobacterales>Arcobacteraceae>Halarcobacter
Bacillus vallismortis	S	72361	15	NA	15	NA	NA	NA	NA	NA	cellular&nbsp;organisms>Bacteria>Terrabacteria&nbsp;group>Firmicutes>Bacilli>Bacillales>Bacillaceae>Bacillus>Bacillus&nbsp;subtilis&nbsp;group
Tetragenococcus halophilus	S	51669	46	46	NA	NA	NA	NA	25	24	cellular&nbsp;organisms>Bacteria>Terrabacteria&nbsp;group>Firmicutes>Bacilli>Lactobacillales>Enterococcaceae>Tetragenococcus
Pseudomonas moraviensis	S	321662	24	NA	NA	NA	NA	NA	NA	24	cellular&nbsp;organisms>Bacteria>Proteobacteria>Gammaproteobacteria>Pseudomonadales>Pseudomonadaceae>Pseudomonas
Micromonospora echinospora	S	1877	94	94	NA	NA	NA	NA	NA	NA	cellular&nbsp;organisms>Bacteria>Terrabacteria&nbsp;group>Actinobacteria>Actinomycetia>Micromonosporales>Micromonosporaceae>Micromonospora
Sphingobacterium sp. SRCM116780	S	2907623	36	36	NA	16	NA	NA	30	NA	cellular&nbsp;organisms>Bacteria>FCB&nbsp;group>Bacteroidetes/Chlorobi&nbsp;group>Bacteroidota>Sphingobacteriia>Sphingobacteriales>Sphingobacteriaceae>Sphingobacterium>unclassified&nbsp;Sphingobacterium
Comamonas sp. B21-038	S	2918299	35	NA	NA	NA	NA	NA	35	NA	cellular&nbsp;organisms>Bacteria>Proteobacteria>Betaproteobacteria>Burkholderiales>Comamonadaceae>Comamonas>unclassified&nbsp;Comamonas
Vagococcus lutrae	S	81947	93	93	NA	NA	NA	26	NA	15	cellular&nbsp;organisms>Bacteria>Terrabacteria&nbsp;group>Firmicutes>Bacilli>Lactobacillales>Enterococcaceae>Vagococcus
Bacillus fonticola	S	2728853	76	76	NA	NA	NA	17	22	23	cellular&nbsp;organisms>Bacteria>Terrabacteria&nbsp;group>Firmicutes>Bacilli>Bacillales>Bacillaceae>Bacillus
Dietzia sp. B32	S	2915130	91	91	NA	NA	NA	NA	NA	NA	cellular&nbsp;organisms>Bacteria>Terrabacteria&nbsp;group>Actinobacteria>Actinomycetia>Corynebacteriales>Dietziaceae>Dietzia>unclassified&nbsp;Dietzia
Ureibacillus thermophilus	S	367743	36	36	NA	NA	NA	NA	34	NA	cellular&nbsp;organisms>Bacteria>Terrabacteria&nbsp;group>Firmicutes>Bacilli>Bacillales>Planococcaceae>Ureibacillus
Glutamicibacter creatinolyticus	S	162496	35	35	NA	NA	NA	NA	34	NA	cellular&nbsp;organisms>Bacteria>Terrabacteria&nbsp;group>Actinobacteria>Actinomycetia>Micrococcales>Micrococcaceae>Glutamicibacter
Oceanobacillus iheyensis	S	182710	34	NA	NA	NA	NA	NA	34	NA	cellular&nbsp;organisms>Bacteria>Terrabacteria&nbsp;group>Firmicutes>Bacilli>Bacillales>Bacillaceae>Oceanobacillus
Agromyces archimandritae	S	2781962	90	90	NA	NA	NA	NA	NA	NA	cellular&nbsp;organisms>Bacteria>Terrabacteria&nbsp;group>Actinobacteria>Actinomycetia>Micrococcales>Microbacteriaceae>Agromyces
Streptococcus porcinus	S	1340	89	89	NA	NA	NA	NA	NA	NA	cellular&nbsp;organisms>Bacteria>Terrabacteria&nbsp;group>Firmicutes>Bacilli>Lactobacillales>Streptococcaceae>Streptococcus
Paenibacillus antarcticus	S	253703	27	17	NA	NA	NA	27	NA	NA	cellular&nbsp;organisms>Bacteria>Terrabacteria&nbsp;group>Firmicutes>Bacilli>Bacillales>Paenibacillaceae>Paenibacillus
Corynebacterium gerontici	S	2079234	88	88	NA	15	NA	23	NA	NA	cellular&nbsp;organisms>Bacteria>Terrabacteria&nbsp;group>Actinobacteria>Actinomycetia>Corynebacteriales>Corynebacteriaceae>Corynebacterium
Corynebacterium kroppenstedtii	S	161879	52	52	NA	15	NA	NA	17	NA	cellular&nbsp;organisms>Bacteria>Terrabacteria&nbsp;group>Actinobacteria>Actinomycetia>Corynebacteriales>Corynebacteriaceae>Corynebacterium
Bacillus cabrialesii	S	2487276	32	NA	NA	15	NA	NA	32	NA	cellular&nbsp;organisms>Bacteria>Terrabacteria&nbsp;group>Firmicutes>Bacilli>Bacillales>Bacillaceae>Bacillus
Parashewanella tropica	S	2547970	33	NA	NA	NA	NA	NA	33	NA	cellular&nbsp;organisms>Bacteria>Proteobacteria>Gammaproteobacteria>Alteromonadales>Shewanellaceae>Parashewanella
Exiguobacterium acetylicum	S	41170	22	NA	NA	NA	NA	NA	NA	22	cellular&nbsp;organisms>Bacteria>Terrabacteria&nbsp;group>Firmicutes>Bacilli>Bacillales>Bacillales&nbsp;incertae&nbsp;sedis>Bacillales&nbsp;Family&nbsp;XII.&nbsp;Incertae&nbsp;Sedis>Exiguobacterium
Dietzia sp. oral taxon 368	S	712270	87	87	NA	NA	NA	NA	NA	NA	cellular&nbsp;organisms>Bacteria>Terrabacteria&nbsp;group>Actinobacteria>Actinomycetia>Corynebacteriales>Dietziaceae>Dietzia>unclassified&nbsp;Dietzia
Pseudoclavibacter sp. Marseille-Q3772	S	2866588	87	87	NA	NA	NA	NA	NA	NA	cellular&nbsp;organisms>Bacteria>Terrabacteria&nbsp;group>Actinobacteria>Actinomycetia>Micrococcales>Microbacteriaceae>Pseudoclavibacter>unclassified&nbsp;Pseudoclavibacter
Chryseobacterium sp.	S	1871047	86	86	NA	NA	NA	NA	NA	NA	cellular&nbsp;organisms>Bacteria>FCB&nbsp;group>Bacteroidetes/Chlorobi&nbsp;group>Bacteroidota>Flavobacteriia>Flavobacteriales>Weeksellaceae>Chryseobacterium&nbsp;group>Chryseobacterium>unclassified&nbsp;Chryseobacterium
Arthrobacter agilis	S	37921	76	76	NA	NA	NA	26	NA	NA	cellular&nbsp;organisms>Bacteria>Terrabacteria&nbsp;group>Actinobacteria>Actinomycetia>Micrococcales>Micrococcaceae>Arthrobacter
Brevibacterium sandarakinum	S	629680	26	25	NA	NA	NA	26	NA	NA	cellular&nbsp;organisms>Bacteria>Terrabacteria&nbsp;group>Actinobacteria>Actinomycetia>Micrococcales>Brevibacteriaceae>Brevibacterium
Jeotgalibaca dankookensis	S	708126	52	52	NA	NA	NA	NA	32	NA	cellular&nbsp;organisms>Bacteria>Terrabacteria&nbsp;group>Firmicutes>Bacilli>Lactobacillales>Carnobacteriaceae>Jeotgalibaca
Staphylococcus schweitzeri	S	1654388	85	85	NA	NA	NA	NA	NA	NA	cellular&nbsp;organisms>Bacteria>Terrabacteria&nbsp;group>Firmicutes>Bacilli>Bacillales>Staphylococcaceae>Staphylococcus
Gordonia alkanivorans	S	84096	85	85	NA	NA	NA	NA	NA	NA	cellular&nbsp;organisms>Bacteria>Terrabacteria&nbsp;group>Actinobacteria>Actinomycetia>Corynebacteriales>Gordoniaceae>Gordonia
Citrobacter sp. R56	S	1573676	21	NA	NA	NA	21	NA	NA	NA	cellular&nbsp;organisms>Bacteria>Proteobacteria>Gammaproteobacteria>Enterobacterales>Enterobacteriaceae>Citrobacter>unclassified&nbsp;Citrobacter
Rhizobium oryzihabitans	S	2267833	84	84	NA	NA	NA	NA	NA	NA	cellular&nbsp;organisms>Bacteria>Proteobacteria>Alphaproteobacteria>Hyphomicrobiales>Rhizobiaceae>Rhizobium/Agrobacterium&nbsp;group>Rhizobium
Pseudomonas wenzhouensis	S	2906062	21	NA	NA	NA	NA	NA	NA	21	cellular&nbsp;organisms>Bacteria>Proteobacteria>Gammaproteobacteria>Pseudomonadales>Pseudomonadaceae>Pseudomonas
Roseomonas gilardii	S	257708	21	NA	NA	NA	NA	NA	NA	21	cellular&nbsp;organisms>Bacteria>Proteobacteria>Alphaproteobacteria>Rhodospirillales>Acetobacteraceae>Roseomonas
Arthrobacter sp. KBS0702	S	2578107	31	26	NA	NA	NA	NA	31	NA	cellular&nbsp;organisms>Bacteria>Terrabacteria&nbsp;group>Actinobacteria>Actinomycetia>Micrococcales>Micrococcaceae>Arthrobacter>unclassified&nbsp;Arthrobacter
Streptococcus lutetiensis	S	150055	31	NA	NA	NA	NA	NA	31	NA	cellular&nbsp;organisms>Bacteria>Terrabacteria&nbsp;group>Firmicutes>Bacilli>Lactobacillales>Streptococcaceae>Streptococcus
Paenarthrobacter aurescens	S	43663	31	NA	NA	NA	NA	NA	31	NA	cellular&nbsp;organisms>Bacteria>Terrabacteria&nbsp;group>Actinobacteria>Actinomycetia>Micrococcales>Micrococcaceae>Paenarthrobacter
Spiroplasma corruscae	S	216934	31	NA	NA	NA	NA	NA	31	NA	cellular&nbsp;organisms>Bacteria>Terrabacteria&nbsp;group>Tenericutes>Mollicutes>Entomoplasmatales>Spiroplasmataceae>Spiroplasma
Acidiferrobacter sp. SPIII_3	S	1281578	31	NA	NA	NA	NA	NA	31	NA	cellular&nbsp;organisms>Bacteria>Proteobacteria>Gammaproteobacteria>Acidiferrobacterales>Acidiferrobacteraceae>Acidiferrobacter>unclassified&nbsp;Acidiferrobacter
Diaphorobacter sp. HDW4B	S	2714925	31	NA	NA	NA	NA	NA	31	NA	cellular&nbsp;organisms>Bacteria>Proteobacteria>Betaproteobacteria>Burkholderiales>Comamonadaceae>Diaphorobacter>unclassified&nbsp;Diaphorobacter
Rhodoferax sp. BAB1	S	2741720	31	NA	NA	NA	NA	NA	31	NA	cellular&nbsp;organisms>Bacteria>Proteobacteria>Betaproteobacteria>Burkholderiales>Comamonadaceae>Rhodoferax>unclassified&nbsp;Rhodoferax
Arthrobacter sp. zg-Y462	S	2886936	30	22	NA	NA	NA	25	30	NA	cellular&nbsp;organisms>Bacteria>Terrabacteria&nbsp;group>Actinobacteria>Actinomycetia>Micrococcales>Micrococcaceae>Arthrobacter>unclassified&nbsp;Arthrobacter
Bacillus sp. NP247	S	2846779	81	81	NA	NA	NA	NA	NA	NA	cellular&nbsp;organisms>Bacteria>Terrabacteria&nbsp;group>Firmicutes>Bacilli>Bacillales>Bacillaceae>Bacillus>unclassified&nbsp;Bacillus&nbsp;(in:&nbsp;Bacteria)
Chryseobacterium sp. LJ668	S	2864040	81	81	NA	NA	NA	NA	NA	NA	cellular&nbsp;organisms>Bacteria>FCB&nbsp;group>Bacteroidetes/Chlorobi&nbsp;group>Bacteroidota>Flavobacteriia>Flavobacteriales>Weeksellaceae>Chryseobacterium&nbsp;group>Chryseobacterium>unclassified&nbsp;Chryseobacterium
Chryseobacterium daecheongense	S	192389	81	81	NA	NA	NA	NA	NA	NA	cellular&nbsp;organisms>Bacteria>FCB&nbsp;group>Bacteroidetes/Chlorobi&nbsp;group>Bacteroidota>Flavobacteriia>Flavobacteriales>Weeksellaceae>Chryseobacterium&nbsp;group>Chryseobacterium
Klebsiella variicola	S	244366	20	NA	NA	NA	20	NA	NA	NA	cellular&nbsp;organisms>Bacteria>Proteobacteria>Gammaproteobacteria>Enterobacterales>Enterobacteriaceae>Klebsiella/Raoultella&nbsp;group>Klebsiella
Dietzia kunjamensis	S	322509	80	80	NA	NA	NA	NA	NA	NA	cellular&nbsp;organisms>Bacteria>Terrabacteria&nbsp;group>Actinobacteria>Actinomycetia>Corynebacteriales>Dietziaceae>Dietzia
Paenarthrobacter ureafaciens	S	37931	80	80	NA	NA	NA	NA	NA	NA	cellular&nbsp;organisms>Bacteria>Terrabacteria&nbsp;group>Actinobacteria>Actinomycetia>Micrococcales>Micrococcaceae>Paenarthrobacter
Microbacterium sp. str. 'China'	S	2103230	80	80	NA	NA	NA	NA	NA	NA	cellular&nbsp;organisms>Bacteria>Terrabacteria&nbsp;group>Actinobacteria>Actinomycetia>Micrococcales>Microbacteriaceae>Microbacterium>unclassified&nbsp;Microbacterium
Virgibacillus sp. NKC19-16	S	2831673	73	73	NA	NA	NA	NA	30	NA	cellular&nbsp;organisms>Bacteria>Terrabacteria&nbsp;group>Firmicutes>Bacilli>Bacillales>Bacillaceae>Virgibacillus>unclassified&nbsp;Virgibacillus
Hylemonella gracilis	S	80880	30	NA	NA	NA	NA	NA	30	NA	cellular&nbsp;organisms>Bacteria>Proteobacteria>Betaproteobacteria>Burkholderiales>Comamonadaceae>Hylemonella
Anaerobacillus isosaccharinicus	S	1532552	48	48	NA	NA	NA	15	24	20	cellular&nbsp;organisms>Bacteria>Terrabacteria&nbsp;group>Firmicutes>Bacilli>Bacillales>Bacillaceae>Anaerobacillus
Pseudomonas sp. Y5-11	S	2749808	20	NA	NA	NA	NA	NA	NA	20	cellular&nbsp;organisms>Bacteria>Proteobacteria>Gammaproteobacteria>Pseudomonadales>Pseudomonadaceae>Pseudomonas>unclassified&nbsp;Pseudomonas
Aspergillus fumigatus	S	746128	20	NA	NA	NA	NA	NA	NA	20	cellular&nbsp;organisms>Eukaryota>Opisthokonta>Fungi>Dikarya>Ascomycota>saccharomyceta>Pezizomycotina>leotiomyceta>Eurotiomycetes>Eurotiomycetidae>Eurotiales>Aspergillaceae>Aspergillus>Aspergillus&nbsp;subgen.&nbsp;Fumigati
Actinoalloteichus hymeniacidonis	S	340345	79	79	NA	NA	NA	NA	NA	NA	cellular&nbsp;organisms>Bacteria>Terrabacteria&nbsp;group>Actinobacteria>Actinomycetia>Pseudonocardiales>Pseudonocardiaceae>Actinoalloteichus
Paracoccus sp. MA	S	2895796	24	NA	NA	NA	NA	24	NA	NA	cellular&nbsp;organisms>Bacteria>Proteobacteria>Alphaproteobacteria>Rhodobacterales>Rhodobacteraceae>Paracoccus>unclassified&nbsp;Paracoccus&nbsp;(in:&nbsp;Bacteria)
Arthrobacter sp. zg-Y815	S	2964616	78	78	NA	NA	NA	NA	27	NA	cellular&nbsp;organisms>Bacteria>Terrabacteria&nbsp;group>Actinobacteria>Actinomycetia>Micrococcales>Micrococcaceae>Arthrobacter>unclassified&nbsp;Arthrobacter
Pontibacillus sp. ALD_SL1	S	2777185	29	15	NA	NA	NA	NA	29	NA	cellular&nbsp;organisms>Bacteria>Terrabacteria&nbsp;group>Firmicutes>Bacilli>Bacillales>Bacillaceae>Pontibacillus>unclassified&nbsp;Pontibacillus
Ensifer adhaerens	S	106592	29	NA	NA	NA	NA	NA	29	NA	cellular&nbsp;organisms>Bacteria>Proteobacteria>Alphaproteobacteria>Hyphomicrobiales>Rhizobiaceae>Sinorhizobium/Ensifer&nbsp;group>Ensifer
Sphingopyxis macrogoltabida	S	33050	29	NA	NA	NA	NA	NA	29	NA	cellular&nbsp;organisms>Bacteria>Proteobacteria>Alphaproteobacteria>Sphingomonadales>Sphingomonadaceae>Sphingopyxis
Streptomyces venezuelae	S	54571	77	77	NA	NA	NA	NA	NA	NA	cellular&nbsp;organisms>Bacteria>Terrabacteria&nbsp;group>Actinobacteria>Actinomycetia>Streptomycetales>Streptomycetaceae>Streptomyces
Pseudomonas knackmussii	S	65741	19	NA	NA	NA	19	NA	NA	NA	cellular&nbsp;organisms>Bacteria>Proteobacteria>Gammaproteobacteria>Pseudomonadales>Pseudomonadaceae>Pseudomonas
Streptantibioticus cattleyicolor	S	29303	76	76	NA	NA	NA	NA	NA	NA	cellular&nbsp;organisms>Bacteria>Terrabacteria&nbsp;group>Actinobacteria>Actinomycetia>Streptomycetales>Streptomycetaceae>Streptantibioticus
Chryseobacterium sp. MA9	S	2966625	76	76	NA	NA	NA	NA	NA	NA	cellular&nbsp;organisms>Bacteria>FCB&nbsp;group>Bacteroidetes/Chlorobi&nbsp;group>Bacteroidota>Flavobacteriia>Flavobacteriales>Weeksellaceae>Chryseobacterium&nbsp;group>Chryseobacterium>unclassified&nbsp;Chryseobacterium
Staphylococcus coagulans	S	74706	42	42	NA	NA	NA	23	NA	NA	cellular&nbsp;organisms>Bacteria>Terrabacteria&nbsp;group>Firmicutes>Bacilli>Bacillales>Staphylococcaceae>Staphylococcus
Arthrobacter woluwensis	S	156980	42	42	NA	NA	NA	23	NA	NA	cellular&nbsp;organisms>Bacteria>Terrabacteria&nbsp;group>Actinobacteria>Actinomycetia>Micrococcales>Micrococcaceae>Arthrobacter
Microbacterium chocolatum	S	84292	67	67	NA	NA	NA	23	NA	NA	cellular&nbsp;organisms>Bacteria>Terrabacteria&nbsp;group>Actinobacteria>Actinomycetia>Micrococcales>Microbacteriaceae>Microbacterium
Bacillus siamensis	S	659243	31	31	NA	NA	NA	NA	NA	19	cellular&nbsp;organisms>Bacteria>Terrabacteria&nbsp;group>Firmicutes>Bacilli>Bacillales>Bacillaceae>Bacillus>Bacillus&nbsp;subtilis&nbsp;group>Bacillus&nbsp;amyloliquefaciens&nbsp;group
Bacillus atrophaeus	S	1452	21	NA	NA	NA	NA	21	NA	19	cellular&nbsp;organisms>Bacteria>Terrabacteria&nbsp;group>Firmicutes>Bacilli>Bacillales>Bacillaceae>Bacillus>Bacillus&nbsp;subtilis&nbsp;group
Planococcus halotolerans	S	2233542	19	NA	NA	NA	NA	NA	NA	19	cellular&nbsp;organisms>Bacteria>Terrabacteria&nbsp;group>Firmicutes>Bacilli>Bacillales>Planococcaceae>Planococcus
Corynebacterium mustelae	S	571915	75	75	NA	NA	NA	NA	NA	NA	cellular&nbsp;organisms>Bacteria>Terrabacteria&nbsp;group>Actinobacteria>Actinomycetia>Corynebacteriales>Corynebacteriaceae>Corynebacterium
Paenisporosarcina antarctica	S	417367	39	39	NA	NA	NA	17	28	17	cellular&nbsp;organisms>Bacteria>Terrabacteria&nbsp;group>Firmicutes>Bacilli>Bacillales>Planococcaceae>Paenisporosarcina
Enterococcus raffinosus	S	71452	28	16	NA	NA	NA	NA	28	16	cellular&nbsp;organisms>Bacteria>Terrabacteria&nbsp;group>Firmicutes>Bacilli>Lactobacillales>Enterococcaceae>Enterococcus
Arthrobacter sp. NicSoilB8	S	2830998	49	49	NA	NA	NA	NA	28	NA	cellular&nbsp;organisms>Bacteria>Terrabacteria&nbsp;group>Actinobacteria>Actinomycetia>Micrococcales>Micrococcaceae>Arthrobacter>unclassified&nbsp;Arthrobacter
Halobacillus mangrovi	S	402384	28	NA	NA	NA	NA	NA	28	NA	cellular&nbsp;organisms>Bacteria>Terrabacteria&nbsp;group>Firmicutes>Bacilli>Bacillales>Bacillaceae>Halobacillus
Liquorilactobacillus nagelii	S	82688	28	NA	NA	NA	NA	NA	28	NA	cellular&nbsp;organisms>Bacteria>Terrabacteria&nbsp;group>Firmicutes>Bacilli>Lactobacillales>Lactobacillaceae>Liquorilactobacillus
Glutamicibacter sp. JL.03c	S	2984842	28	NA	NA	NA	NA	NA	28	NA	cellular&nbsp;organisms>Bacteria>Terrabacteria&nbsp;group>Actinobacteria>Actinomycetia>Micrococcales>Micrococcaceae>Glutamicibacter>unclassified&nbsp;Glutamicibacter
Hydrogenophaga sp. PBL-H3	S	434010	28	NA	NA	NA	NA	NA	28	NA	cellular&nbsp;organisms>Bacteria>Proteobacteria>Betaproteobacteria>Burkholderiales>Comamonadaceae>Hydrogenophaga>unclassified&nbsp;Hydrogenophaga
Tessaracoccus flavescens	S	399497	74	74	NA	NA	NA	NA	NA	NA	cellular&nbsp;organisms>Bacteria>Terrabacteria&nbsp;group>Actinobacteria>Actinomycetia>Propionibacteriales>Propionibacteriaceae>Tessaracoccus
Chryseobacterium sp. MMS21-Ot14	S	2983606	74	74	NA	NA	NA	NA	NA	NA	cellular&nbsp;organisms>Bacteria>FCB&nbsp;group>Bacteroidetes/Chlorobi&nbsp;group>Bacteroidota>Flavobacteriia>Flavobacteriales>Weeksellaceae>Chryseobacterium&nbsp;group>Chryseobacterium>unclassified&nbsp;Chryseobacterium
Arthrobacter sp. QL17	S	2895818	73	73	NA	NA	NA	NA	NA	NA	cellular&nbsp;organisms>Bacteria>Terrabacteria&nbsp;group>Actinobacteria>Actinomycetia>Micrococcales>Micrococcaceae>Arthrobacter>unclassified&nbsp;Arthrobacter
Streptococcus oriscaviae	S	2781599	22	NA	NA	NA	NA	22	18	NA	cellular&nbsp;organisms>Bacteria>Terrabacteria&nbsp;group>Firmicutes>Bacilli>Lactobacillales>Streptococcaceae>Streptococcus
Weissella jogaejeotgali	S	1631871	72	72	NA	NA	NA	NA	NA	NA	cellular&nbsp;organisms>Bacteria>Terrabacteria&nbsp;group>Firmicutes>Bacilli>Lactobacillales>Lactobacillaceae>Weissella
Mycobacterium grossiae	S	1552759	72	72	NA	NA	NA	NA	NA	NA	cellular&nbsp;organisms>Bacteria>Terrabacteria&nbsp;group>Actinobacteria>Actinomycetia>Corynebacteriales>Mycobacteriaceae>Mycobacterium
Penicillium oxalicum	S	69781	72	72	NA	NA	NA	NA	NA	NA	cellular&nbsp;organisms>Eukaryota>Opisthokonta>Fungi>Dikarya>Ascomycota>saccharomyceta>Pezizomycotina>leotiomyceta>Eurotiomycetes>Eurotiomycetidae>Eurotiales>Aspergillaceae>Penicillium
Enterococcus cecorum	S	44008	40	40	NA	NA	NA	16	27	NA	cellular&nbsp;organisms>Bacteria>Terrabacteria&nbsp;group>Firmicutes>Bacilli>Lactobacillales>Enterococcaceae>Enterococcus
Psychromicrobium lacuslunae	S	1618207	27	NA	NA	NA	NA	NA	27	NA	cellular&nbsp;organisms>Bacteria>Terrabacteria&nbsp;group>Actinobacteria>Actinomycetia>Micrococcales>Micrococcaceae>Psychromicrobium
Photobacterium damselae	S	38293	27	NA	NA	NA	NA	NA	27	NA	cellular&nbsp;organisms>Bacteria>Proteobacteria>Gammaproteobacteria>Vibrionales>Vibrionaceae>Photobacterium
Caldibacillus thermoamylovorans	S	35841	34	34	NA	NA	NA	20	16	18	cellular&nbsp;organisms>Bacteria>Terrabacteria&nbsp;group>Firmicutes>Bacilli>Bacillales>Bacillaceae>Caldibacillus
Tumebacillus avium	S	1903704	18	18	NA	NA	NA	NA	NA	18	cellular&nbsp;organisms>Bacteria>Terrabacteria&nbsp;group>Firmicutes>Bacilli>Bacillales>Alicyclobacillaceae>Tumebacillus
Bacillus sp. THAF10	S	2587848	18	NA	NA	NA	NA	NA	NA	18	cellular&nbsp;organisms>Bacteria>Terrabacteria&nbsp;group>Firmicutes>Bacilli>Bacillales>Bacillaceae>Bacillus>unclassified&nbsp;Bacillus&nbsp;(in:&nbsp;Bacteria)
Bacillus rugosus	S	2715209	18	NA	NA	NA	NA	NA	NA	18	cellular&nbsp;organisms>Bacteria>Terrabacteria&nbsp;group>Firmicutes>Bacilli>Bacillales>Bacillaceae>Bacillus
Cellulomonas iranensis	S	76862	18	NA	NA	NA	NA	NA	NA	18	cellular&nbsp;organisms>Bacteria>Terrabacteria&nbsp;group>Actinobacteria>Actinomycetia>Micrococcales>Cellulomonadaceae>Cellulomonas
Companilactobacillus heilongjiangensis	S	1074467	71	71	NA	NA	NA	NA	NA	NA	cellular&nbsp;organisms>Bacteria>Terrabacteria&nbsp;group>Firmicutes>Bacilli>Lactobacillales>Lactobacillaceae>Companilactobacillus
Coprococcus catus	S	116085	71	71	NA	NA	NA	NA	NA	NA	cellular&nbsp;organisms>Bacteria>Terrabacteria&nbsp;group>Firmicutes>Clostridia>Eubacteriales>Lachnospiraceae>Coprococcus
Microbacterium sp. Nx66	S	2766784	71	71	NA	NA	NA	NA	NA	NA	cellular&nbsp;organisms>Bacteria>Terrabacteria&nbsp;group>Actinobacteria>Actinomycetia>Micrococcales>Microbacteriaceae>Microbacterium>unclassified&nbsp;Microbacterium
Gemella haemolysans	S	1379	70	70	NA	NA	NA	NA	NA	17	cellular&nbsp;organisms>Bacteria>Terrabacteria&nbsp;group>Firmicutes>Bacilli>Bacillales>Bacillales&nbsp;incertae&nbsp;sedis>Bacillales&nbsp;Family&nbsp;XI.&nbsp;Incertae&nbsp;Sedis>Gemella
Actinoplanes sp. N902-109	S	649831	70	70	NA	NA	NA	NA	NA	NA	cellular&nbsp;organisms>Bacteria>Terrabacteria&nbsp;group>Actinobacteria>Actinomycetia>Micromonosporales>Micromonosporaceae>Actinoplanes>unclassified&nbsp;Actinoplanes
Paraburkholderia phenoliruptrix	S	252970	70	70	NA	NA	NA	NA	NA	NA	cellular&nbsp;organisms>Bacteria>Proteobacteria>Betaproteobacteria>Burkholderiales>Burkholderiaceae>Paraburkholderia
Olivibacter sp. SDN3	S	2764720	70	70	NA	NA	NA	NA	NA	NA	cellular&nbsp;organisms>Bacteria>FCB&nbsp;group>Bacteroidetes/Chlorobi&nbsp;group>Bacteroidota>Sphingobacteriia>Sphingobacteriales>Sphingobacteriaceae>Olivibacter>unclassified&nbsp;Olivibacter
Chryseobacterium sp. C-17	S	2898076	70	70	NA	NA	NA	NA	NA	NA	cellular&nbsp;organisms>Bacteria>FCB&nbsp;group>Bacteroidetes/Chlorobi&nbsp;group>Bacteroidota>Flavobacteriia>Flavobacteriales>Weeksellaceae>Chryseobacterium&nbsp;group>Chryseobacterium>unclassified&nbsp;Chryseobacterium
Chryseobacterium sp. G0162	S	2487063	70	70	NA	NA	NA	NA	NA	NA	cellular&nbsp;organisms>Bacteria>FCB&nbsp;group>Bacteroidetes/Chlorobi&nbsp;group>Bacteroidota>Flavobacteriia>Flavobacteriales>Weeksellaceae>Chryseobacterium&nbsp;group>Chryseobacterium>unclassified&nbsp;Chryseobacterium
Planococcus antarcticus	S	161360	26	NA	NA	NA	NA	NA	26	NA	cellular&nbsp;organisms>Bacteria>Terrabacteria&nbsp;group>Firmicutes>Bacilli>Bacillales>Planococcaceae>Planococcus
Rhodoferax koreense	S	1842727	26	NA	NA	NA	NA	NA	26	NA	cellular&nbsp;organisms>Bacteria>Proteobacteria>Betaproteobacteria>Burkholderiales>Comamonadaceae>Rhodoferax
Bacillus sp. NSP9.1	S	1071078	21	16	NA	NA	NA	21	NA	15	cellular&nbsp;organisms>Bacteria>Terrabacteria&nbsp;group>Firmicutes>Bacilli>Bacillales>Bacillaceae>Bacillus>unclassified&nbsp;Bacillus&nbsp;(in:&nbsp;Bacteria)
Bacillus pacificus	S	2026187	69	69	NA	NA	NA	NA	NA	NA	cellular&nbsp;organisms>Bacteria>Terrabacteria&nbsp;group>Firmicutes>Bacilli>Bacillales>Bacillaceae>Bacillus>Bacillus&nbsp;cereus&nbsp;group
Microbacterium sp. ABRD_28	S	2268461	69	69	NA	NA	NA	NA	NA	NA	cellular&nbsp;organisms>Bacteria>Terrabacteria&nbsp;group>Actinobacteria>Actinomycetia>Micrococcales>Microbacteriaceae>Microbacterium>unclassified&nbsp;Microbacterium
Cruoricaptor ignavus	S	1118202	69	69	NA	NA	NA	NA	NA	NA	cellular&nbsp;organisms>Bacteria>FCB&nbsp;group>Bacteroidetes/Chlorobi&nbsp;group>Bacteroidota>Flavobacteriia>Flavobacteriales>Weeksellaceae>Cruoricaptor
Jeotgalibaca ciconiae	S	2496265	41	41	NA	NA	17	NA	19	NA	cellular&nbsp;organisms>Bacteria>Terrabacteria&nbsp;group>Firmicutes>Bacilli>Lactobacillales>Carnobacteriaceae>Jeotgalibaca
Klebsiella oxytoca	S	571	17	NA	NA	NA	17	NA	NA	NA	cellular&nbsp;organisms>Bacteria>Proteobacteria>Gammaproteobacteria>Enterobacterales>Enterobacteriaceae>Klebsiella/Raoultella&nbsp;group>Klebsiella
Psychrobacter sp. WY6	S	2708350	68	68	NA	NA	NA	NA	NA	NA	cellular&nbsp;organisms>Bacteria>Proteobacteria>Gammaproteobacteria>Moraxellales>Moraxellaceae>Psychrobacter>unclassified&nbsp;Psychrobacter
Peribacillus psychrosaccharolyticus	S	1407	24	17	NA	NA	NA	NA	24	17	cellular&nbsp;organisms>Bacteria>Terrabacteria&nbsp;group>Firmicutes>Bacilli>Bacillales>Bacillaceae>Peribacillus
Elizabethkingia sp. M8	S	2796140	67	67	NA	NA	NA	NA	NA	NA	cellular&nbsp;organisms>Bacteria>FCB&nbsp;group>Bacteroidetes/Chlorobi&nbsp;group>Bacteroidota>Flavobacteriia>Flavobacteriales>Weeksellaceae>Elizabethkingia>unclassified&nbsp;Elizabethkingia
Streptococcus pyogenes	S	1314	53	53	NA	NA	NA	NA	25	NA	cellular&nbsp;organisms>Bacteria>Terrabacteria&nbsp;group>Firmicutes>Bacilli>Lactobacillales>Streptococcaceae>Streptococcus
Microbacterium oxydans	S	82380	58	58	NA	NA	NA	NA	25	NA	cellular&nbsp;organisms>Bacteria>Terrabacteria&nbsp;group>Actinobacteria>Actinomycetia>Micrococcales>Microbacteriaceae>Microbacterium
Lederbergia lenta	S	1467	25	NA	NA	NA	15	17	25	NA	cellular&nbsp;organisms>Bacteria>Terrabacteria&nbsp;group>Firmicutes>Bacilli>Bacillales>Bacillaceae>Lederbergia
Radiobacillus sp. 80	S	2844358	25	NA	NA	NA	NA	15	25	NA	cellular&nbsp;organisms>Bacteria>Terrabacteria&nbsp;group>Firmicutes>Bacilli>Bacillales>Bacillaceae>Radiobacillus>unclassified&nbsp;Radiobacillus
Halobacillus litoralis	S	45668	25	NA	NA	NA	NA	NA	25	NA	cellular&nbsp;organisms>Bacteria>Terrabacteria&nbsp;group>Firmicutes>Bacilli>Bacillales>Bacillaceae>Halobacillus
Alkalihalophilus pseudofirmus	S	79885	25	NA	NA	NA	NA	NA	25	NA	cellular&nbsp;organisms>Bacteria>Terrabacteria&nbsp;group>Firmicutes>Bacilli>Bacillales>Bacillaceae>Alkalihalophilus
Variovorax sp. PAMC28562	S	2762323	25	NA	NA	NA	NA	NA	25	NA	cellular&nbsp;organisms>Bacteria>Proteobacteria>Betaproteobacteria>Burkholderiales>Comamonadaceae>Variovorax>unclassified&nbsp;Variovorax
Limnohabitans sp. 103DPR2	S	1678129	25	NA	NA	NA	NA	NA	25	NA	cellular&nbsp;organisms>Bacteria>Proteobacteria>Betaproteobacteria>Burkholderiales>Comamonadaceae>Limnohabitans>unclassified&nbsp;Limnohabitans
Nocardia asteroides	S	1824	66	66	NA	NA	NA	NA	NA	NA	cellular&nbsp;organisms>Bacteria>Terrabacteria&nbsp;group>Actinobacteria>Actinomycetia>Corynebacteriales>Nocardiaceae>Nocardia
Tomitella fengzijianii	S	2597660	66	66	NA	NA	NA	NA	NA	NA	cellular&nbsp;organisms>Bacteria>Terrabacteria&nbsp;group>Actinobacteria>Actinomycetia>Corynebacteriales>Corynebacteriales&nbsp;incertae&nbsp;sedis>Tomitella
Sinomonas atrocyanea	S	37927	66	66	NA	NA	NA	19	NA	NA	cellular&nbsp;organisms>Bacteria>Terrabacteria&nbsp;group>Actinobacteria>Actinomycetia>Micrococcales>Micrococcaceae>Sinomonas
Chryseobacterium sp. G0186	S	2487064	66	66	NA	NA	NA	NA	NA	NA	cellular&nbsp;organisms>Bacteria>FCB&nbsp;group>Bacteroidetes/Chlorobi&nbsp;group>Bacteroidota>Flavobacteriia>Flavobacteriales>Weeksellaceae>Chryseobacterium&nbsp;group>Chryseobacterium>unclassified&nbsp;Chryseobacterium
Gracilibacillus sp. SSPM10-3	S	2932255	34	34	NA	NA	NA	20	24	NA	cellular&nbsp;organisms>Bacteria>Terrabacteria&nbsp;group>Firmicutes>Bacilli>Bacillales>Bacillaceae>Gracilibacillus>unclassified&nbsp;Gracilibacillus
Magnetococcus marinus	S	1124597	20	NA	NA	NA	NA	20	NA	NA	cellular&nbsp;organisms>Bacteria>Proteobacteria>Alphaproteobacteria>Magnetococcales>Magnetococcaceae>Magnetococcus
Corynebacterium silvaticum	S	2320431	65	65	NA	NA	NA	NA	NA	NA	cellular&nbsp;organisms>Bacteria>Terrabacteria&nbsp;group>Actinobacteria>Actinomycetia>Corynebacteriales>Corynebacteriaceae>Corynebacterium
Janibacter sp. CX7	S	2963431	65	65	NA	NA	NA	NA	NA	NA	cellular&nbsp;organisms>Bacteria>Terrabacteria&nbsp;group>Actinobacteria>Actinomycetia>Micrococcales>Intrasporangiaceae>Janibacter>unclassified&nbsp;Janibacter
Ralstonia solanacearum	S	305	65	65	NA	NA	NA	NA	NA	NA	cellular&nbsp;organisms>Bacteria>Proteobacteria>Betaproteobacteria>Burkholderiales>Burkholderiaceae>Ralstonia
Anoxybacillus flavithermus	S	33934	64	64	NA	NA	NA	NA	NA	NA	cellular&nbsp;organisms>Bacteria>Terrabacteria&nbsp;group>Firmicutes>Bacilli>Bacillales>Bacillaceae>Anoxybacillus
Terribacillus goriensis	S	386490	64	64	NA	NA	NA	NA	NA	NA	cellular&nbsp;organisms>Bacteria>Terrabacteria&nbsp;group>Firmicutes>Bacilli>Bacillales>Bacillaceae>Terribacillus
Streptococcus pneumoniae	S	1313	24	24	NA	NA	NA	NA	24	NA	cellular&nbsp;organisms>Bacteria>Terrabacteria&nbsp;group>Firmicutes>Bacilli>Lactobacillales>Streptococcaceae>Streptococcus
Erysipelothrix inopinata	S	225084	24	NA	NA	NA	NA	NA	24	NA	cellular&nbsp;organisms>Bacteria>Terrabacteria&nbsp;group>Firmicutes>Erysipelotrichia>Erysipelotrichales>Erysipelotrichaceae>Erysipelothrix
Psychrobacter arenosus	S	256326	24	NA	NA	NA	NA	NA	24	NA	cellular&nbsp;organisms>Bacteria>Proteobacteria>Gammaproteobacteria>Moraxellales>Moraxellaceae>Psychrobacter
Simplicispira suum	S	2109915	24	NA	NA	NA	NA	NA	24	NA	cellular&nbsp;organisms>Bacteria>Proteobacteria>Betaproteobacteria>Burkholderiales>Comamonadaceae>Simplicispira
Bordetella trematum	S	123899	24	NA	NA	NA	NA	NA	24	NA	cellular&nbsp;organisms>Bacteria>Proteobacteria>Betaproteobacteria>Burkholderiales>Alcaligenaceae>Bordetella
Streptomyces griseus	S	1911	63	63	NA	NA	NA	NA	NA	NA	cellular&nbsp;organisms>Bacteria>Terrabacteria&nbsp;group>Actinobacteria>Actinomycetia>Streptomycetales>Streptomycetaceae>Streptomyces>Streptomyces&nbsp;griseus&nbsp;group>Streptomyces&nbsp;griseus&nbsp;subgroup
Pedobacter steynii	S	430522	63	63	NA	NA	NA	NA	NA	NA	cellular&nbsp;organisms>Bacteria>FCB&nbsp;group>Bacteroidetes/Chlorobi&nbsp;group>Bacteroidota>Sphingobacteriia>Sphingobacteriales>Sphingobacteriaceae>Pedobacter
Paeniglutamicibacter sp. ZC-3	S	2986919	36	36	NA	NA	NA	19	20	NA	cellular&nbsp;organisms>Bacteria>Terrabacteria&nbsp;group>Actinobacteria>Actinomycetia>Micrococcales>Micrococcaceae>Paeniglutamicibacter>unclassified&nbsp;Paeniglutamicibacter
Virgibacillus sp. MSP4-1	S	2700081	62	62	NA	NA	NA	NA	NA	NA	cellular&nbsp;organisms>Bacteria>Terrabacteria&nbsp;group>Firmicutes>Bacilli>Bacillales>Bacillaceae>Virgibacillus>unclassified&nbsp;Virgibacillus
Prescottella equi	S	43767	62	62	NA	NA	NA	NA	NA	NA	cellular&nbsp;organisms>Bacteria>Terrabacteria&nbsp;group>Actinobacteria>Actinomycetia>Corynebacteriales>Nocardiaceae>Prescottella
Gordonia bronchialis	S	2054	62	62	NA	NA	NA	NA	NA	NA	cellular&nbsp;organisms>Bacteria>Terrabacteria&nbsp;group>Actinobacteria>Actinomycetia>Corynebacteriales>Gordoniaceae>Gordonia
Acaryochloris marina	S	155978	23	21	NA	NA	NA	NA	23	NA	cellular&nbsp;organisms>Bacteria>Terrabacteria&nbsp;group>Cyanobacteria/Melainabacteria&nbsp;group>Cyanobacteria>Synechococcales>Acaryochloridaceae>Acaryochloris
Acidovorax sp. 5MLIR	S	2949090	23	NA	NA	NA	NA	NA	23	NA	cellular&nbsp;organisms>Bacteria>Proteobacteria>Betaproteobacteria>Burkholderiales>Comamonadaceae>Acidovorax>unclassified&nbsp;Acidovorax
Rhodoferax sediminis	S	2509614	23	NA	NA	NA	NA	NA	23	NA	cellular&nbsp;organisms>Bacteria>Proteobacteria>Betaproteobacteria>Burkholderiales>Comamonadaceae>Rhodoferax
Polaromonas naphthalenivorans	S	216465	23	NA	NA	NA	NA	NA	23	NA	cellular&nbsp;organisms>Bacteria>Proteobacteria>Betaproteobacteria>Burkholderiales>Comamonadaceae>Polaromonas
Methyloversatilis sp. RAC08	S	1842540	23	NA	NA	NA	NA	NA	23	NA	cellular&nbsp;organisms>Bacteria>Proteobacteria>Betaproteobacteria>Nitrosomonadales>Sterolibacteriaceae>Methyloversatilis>unclassified&nbsp;Methyloversatilis
Cellulomonas wangleii	S	2816956	61	61	NA	NA	NA	NA	NA	NA	cellular&nbsp;organisms>Bacteria>Terrabacteria&nbsp;group>Actinobacteria>Actinomycetia>Micrococcales>Cellulomonadaceae>Cellulomonas
Streptomyces nigra	S	1827580	61	61	NA	NA	NA	NA	NA	NA	cellular&nbsp;organisms>Bacteria>Terrabacteria&nbsp;group>Actinobacteria>Actinomycetia>Streptomycetales>Streptomycetaceae>Streptomyces
Chryseobacterium sp. G0201	S	2487065	61	61	NA	NA	NA	NA	NA	NA	cellular&nbsp;organisms>Bacteria>FCB&nbsp;group>Bacteroidetes/Chlorobi&nbsp;group>Bacteroidota>Flavobacteriia>Flavobacteriales>Weeksellaceae>Chryseobacterium&nbsp;group>Chryseobacterium>unclassified&nbsp;Chryseobacterium
Streptomyces niveus	S	193462	60	60	NA	NA	NA	NA	NA	NA	cellular&nbsp;organisms>Bacteria>Terrabacteria&nbsp;group>Actinobacteria>Actinomycetia>Streptomycetales>Streptomycetaceae>Streptomyces
Amycolatopsis sp. DSM 110486	S	2865832	60	60	NA	NA	NA	NA	NA	NA	cellular&nbsp;organisms>Bacteria>Terrabacteria&nbsp;group>Actinobacteria>Actinomycetia>Pseudonocardiales>Pseudonocardiaceae>Amycolatopsis>unclassified&nbsp;Amycolatopsis
Amycolatopsis keratiniphila	S	129921	60	60	NA	NA	NA	NA	NA	NA	cellular&nbsp;organisms>Bacteria>Terrabacteria&nbsp;group>Actinobacteria>Actinomycetia>Pseudonocardiales>Pseudonocardiaceae>Amycolatopsis>Amycolatopsis&nbsp;japonica&nbsp;group
Actinomyces sp. Z16	S	2079536	60	60	NA	NA	NA	NA	NA	NA	cellular&nbsp;organisms>Bacteria>Terrabacteria&nbsp;group>Actinobacteria>Actinomycetia>Actinomycetales>Actinomycetaceae>Actinomyces>unclassified&nbsp;Actinomyces
Metabacillus sp. cB07	S	2806989	31	31	NA	NA	NA	NA	21	15	cellular&nbsp;organisms>Bacteria>Terrabacteria&nbsp;group>Firmicutes>Bacilli>Bacillales>Bacillaceae>Metabacillus>unclassified&nbsp;Metabacillus
Stutzerimonas kunmingensis	S	1211807	15	NA	NA	NA	NA	NA	NA	15	cellular&nbsp;organisms>Bacteria>Proteobacteria>Gammaproteobacteria>Pseudomonadales>Pseudomonadaceae>Stutzerimonas>Stutzerimonas&nbsp;stutzeri&nbsp;group>Stutzerimonas&nbsp;stutzeri&nbsp;subgroup
Alkalihalobacillus krulwichiae	S	199441	22	NA	NA	NA	NA	18	22	NA	cellular&nbsp;organisms>Bacteria>Terrabacteria&nbsp;group>Firmicutes>Bacilli>Bacillales>Bacillaceae>Alkalihalobacillus
Latilactobacillus sakei	S	1599	59	59	NA	NA	NA	NA	20	NA	cellular&nbsp;organisms>Bacteria>Terrabacteria&nbsp;group>Firmicutes>Bacilli>Lactobacillales>Lactobacillaceae>Latilactobacillus
Corynebacterium sp. sy039	S	2599641	59	59	NA	NA	NA	NA	NA	NA	cellular&nbsp;organisms>Bacteria>Terrabacteria&nbsp;group>Actinobacteria>Actinomycetia>Corynebacteriales>Corynebacteriaceae>Corynebacterium>unclassified&nbsp;Corynebacterium
Chryseobacterium nepalense	S	1854498	59	59	NA	NA	NA	NA	NA	NA	cellular&nbsp;organisms>Bacteria>FCB&nbsp;group>Bacteroidetes/Chlorobi&nbsp;group>Bacteroidota>Flavobacteriia>Flavobacteriales>Weeksellaceae>Chryseobacterium&nbsp;group>Chryseobacterium
Arthrobacter sp. StoSoilB5	S	2830992	39	39	NA	NA	NA	NA	22	NA	cellular&nbsp;organisms>Bacteria>Terrabacteria&nbsp;group>Actinobacteria>Actinomycetia>Micrococcales>Micrococcaceae>Arthrobacter>unclassified&nbsp;Arthrobacter
Leucobacter sp. CX169	S	2813744	22	NA	NA	NA	NA	NA	22	NA	cellular&nbsp;organisms>Bacteria>Terrabacteria&nbsp;group>Actinobacteria>Actinomycetia>Micrococcales>Microbacteriaceae>Leucobacter>unclassified&nbsp;Leucobacter
Treponema brennaborense	S	81028	22	NA	NA	NA	NA	NA	22	NA	cellular&nbsp;organisms>Bacteria>Spirochaetes>Spirochaetia>Spirochaetales>Treponemataceae>Treponema
Thermodesulfobacterium geofontis	S	1295609	22	NA	NA	NA	NA	NA	22	NA	cellular&nbsp;organisms>Bacteria>Thermodesulfobacteria>Thermodesulfobacteria>Thermodesulfobacteriales>Thermodesulfobacteriaceae>Thermodesulfobacterium
Gualtarvirus mp1	S	2955964	22	NA	NA	NA	NA	NA	22	NA	Viruses>Duplodnaviria>Heunggongvirae>Uroviricota>Caudoviricetes>Straboviridae>Gualtarvirus
Streptomyces sp. GS7	S	2692234	58	58	NA	NA	NA	NA	NA	NA	cellular&nbsp;organisms>Bacteria>Terrabacteria&nbsp;group>Actinobacteria>Actinomycetia>Streptomycetales>Streptomycetaceae>Streptomyces>unclassified&nbsp;Streptomyces
Streptomyces sp. AMCC400023	S	2056258	58	58	NA	NA	NA	NA	NA	NA	cellular&nbsp;organisms>Bacteria>Terrabacteria&nbsp;group>Actinobacteria>Actinomycetia>Streptomycetales>Streptomycetaceae>Streptomyces>unclassified&nbsp;Streptomyces
Schaalia sp. 19OD2882	S	2794089	58	58	NA	NA	NA	NA	NA	NA	cellular&nbsp;organisms>Bacteria>Terrabacteria&nbsp;group>Actinobacteria>Actinomycetia>Actinomycetales>Actinomycetaceae>Schaalia>unclassified&nbsp;Schaalia
Ruegeria sp. B32	S	2867020	58	58	NA	NA	NA	NA	NA	NA	cellular&nbsp;organisms>Bacteria>Proteobacteria>Alphaproteobacteria>Rhodobacterales>Roseobacteraceae>Ruegeria>unclassified&nbsp;Ruegeria
Chryseobacterium sp. IHB B 17019	S	1721091	58	58	NA	NA	NA	NA	NA	NA	cellular&nbsp;organisms>Bacteria>FCB&nbsp;group>Bacteroidetes/Chlorobi&nbsp;group>Bacteroidota>Flavobacteriia>Flavobacteriales>Weeksellaceae>Chryseobacterium&nbsp;group>Chryseobacterium>unclassified&nbsp;Chryseobacterium
Streptomyces clavuligerus	S	1901	57	57	NA	NA	NA	NA	NA	NA	cellular&nbsp;organisms>Bacteria>Terrabacteria&nbsp;group>Actinobacteria>Actinomycetia>Streptomycetales>Streptomycetaceae>Streptomyces
Rhodococcus sp. Z13	S	2962047	56	56	NA	NA	NA	NA	NA	NA	cellular&nbsp;organisms>Bacteria>Terrabacteria&nbsp;group>Actinobacteria>Actinomycetia>Corynebacteriales>Nocardiaceae>Rhodococcus>unclassified&nbsp;Rhodococcus
Gulosibacter sediminis	S	1729695	56	56	NA	NA	NA	NA	NA	NA	cellular&nbsp;organisms>Bacteria>Terrabacteria&nbsp;group>Actinobacteria>Actinomycetia>Micrococcales>Microbacteriaceae>Gulosibacter
Dermacoccus nishinomiyaensis	S	1274	56	56	NA	NA	NA	NA	NA	NA	cellular&nbsp;organisms>Bacteria>Terrabacteria&nbsp;group>Actinobacteria>Actinomycetia>Micrococcales>Dermacoccaceae>Dermacoccus
Streptomyces sp. Caat 7-52	S	2949637	56	56	NA	NA	NA	NA	NA	NA	cellular&nbsp;organisms>Bacteria>Terrabacteria&nbsp;group>Actinobacteria>Actinomycetia>Streptomycetales>Streptomycetaceae>Streptomyces>unclassified&nbsp;Streptomyces
Psychrobacter maritimus	S	256325	56	56	NA	NA	NA	NA	NA	NA	cellular&nbsp;organisms>Bacteria>Proteobacteria>Gammaproteobacteria>Moraxellales>Moraxellaceae>Psychrobacter
Bacteroides uniformis	S	820	56	56	NA	NA	NA	NA	NA	NA	cellular&nbsp;organisms>Bacteria>FCB&nbsp;group>Bacteroidetes/Chlorobi&nbsp;group>Bacteroidota>Bacteroidia>Bacteroidales>Bacteroidaceae>Bacteroides
Draconibacterium halophilum	S	2706887	56	56	NA	NA	NA	NA	NA	NA	cellular&nbsp;organisms>Bacteria>FCB&nbsp;group>Bacteroidetes/Chlorobi&nbsp;group>Bacteroidota>Bacteroidia>Marinilabiliales>Prolixibacteraceae>Draconibacterium
Halobacillus sp. SSBR10-3	S	2932257	30	30	NA	NA	NA	17	NA	NA	cellular&nbsp;organisms>Bacteria>Terrabacteria&nbsp;group>Firmicutes>Bacilli>Bacillales>Bacillaceae>Halobacillus>unclassified&nbsp;Halobacillus
Halobacillus sp. SSTM10-2	S	2932258	21	NA	NA	NA	NA	17	21	NA	cellular&nbsp;organisms>Bacteria>Terrabacteria&nbsp;group>Firmicutes>Bacilli>Bacillales>Bacillaceae>Halobacillus>unclassified&nbsp;Halobacillus
Brevibacterium limosum	S	2697565	17	NA	NA	NA	NA	17	NA	NA	cellular&nbsp;organisms>Bacteria>Terrabacteria&nbsp;group>Actinobacteria>Actinomycetia>Micrococcales>Brevibacteriaceae>Brevibacterium
Paracoccus zhejiangensis	S	1077935	17	NA	NA	NA	NA	17	NA	NA	cellular&nbsp;organisms>Bacteria>Proteobacteria>Alphaproteobacteria>Rhodobacterales>Rhodobacteraceae>Paracoccus
Bacillus sp. FJAT-42376	S	2014076	21	NA	NA	NA	NA	NA	21	NA	cellular&nbsp;organisms>Bacteria>Terrabacteria&nbsp;group>Firmicutes>Bacilli>Bacillales>Bacillaceae>Bacillus>unclassified&nbsp;Bacillus&nbsp;(in:&nbsp;Bacteria)
Alkalihalobacillus miscanthi	S	2598861	21	NA	NA	NA	NA	NA	21	NA	cellular&nbsp;organisms>Bacteria>Terrabacteria&nbsp;group>Firmicutes>Bacilli>Bacillales>Bacillaceae>Alkalihalobacillus
Oceanobacillus zhaokaii	S	2052660	21	NA	NA	NA	NA	NA	21	NA	cellular&nbsp;organisms>Bacteria>Terrabacteria&nbsp;group>Firmicutes>Bacilli>Bacillales>Bacillaceae>Oceanobacillus
Listeria welshimeri	S	1643	21	NA	NA	NA	NA	NA	21	NA	cellular&nbsp;organisms>Bacteria>Terrabacteria&nbsp;group>Firmicutes>Bacilli>Bacillales>Listeriaceae>Listeria
Vagococcus xieshaowenii	S	2562451	21	NA	NA	NA	NA	NA	21	NA	cellular&nbsp;organisms>Bacteria>Terrabacteria&nbsp;group>Firmicutes>Bacilli>Lactobacillales>Enterococcaceae>Vagococcus
Aggregatibacter segnis	S	739	21	NA	NA	NA	NA	NA	21	NA	cellular&nbsp;organisms>Bacteria>Proteobacteria>Gammaproteobacteria>Pasteurellales>Pasteurellaceae>Aggregatibacter
Mannheimia varigena	S	85404	21	NA	NA	NA	NA	NA	21	NA	cellular&nbsp;organisms>Bacteria>Proteobacteria>Gammaproteobacteria>Pasteurellales>Pasteurellaceae>Mannheimia
Psychrobacter sp. PraFG1	S	2565531	55	55	NA	NA	NA	NA	NA	NA	cellular&nbsp;organisms>Bacteria>Proteobacteria>Gammaproteobacteria>Moraxellales>Moraxellaceae>Psychrobacter>unclassified&nbsp;Psychrobacter
Candidatus Erwinia haradaeae	S	1922217	55	55	NA	NA	NA	NA	NA	NA	cellular&nbsp;organisms>Bacteria>Proteobacteria>Gammaproteobacteria>Enterobacterales>Erwiniaceae>Erwinia
Pedobacter sp. KBS0701	S	2578106	55	55	NA	NA	NA	NA	NA	NA	cellular&nbsp;organisms>Bacteria>FCB&nbsp;group>Bacteroidetes/Chlorobi&nbsp;group>Bacteroidota>Sphingobacteriia>Sphingobacteriales>Sphingobacteriaceae>Pedobacter>unclassified&nbsp;Pedobacter
Kaistella jeonii	S	266749	55	55	NA	NA	NA	NA	NA	NA	cellular&nbsp;organisms>Bacteria>FCB&nbsp;group>Bacteroidetes/Chlorobi&nbsp;group>Bacteroidota>Flavobacteriia>Flavobacteriales>Weeksellaceae>Chryseobacterium&nbsp;group>Kaistella
Brevibacterium sp. SMBL_HHYL_HB1	S	2777556	54	54	NA	NA	NA	NA	NA	NA	cellular&nbsp;organisms>Bacteria>Terrabacteria&nbsp;group>Actinobacteria>Actinomycetia>Micrococcales>Brevibacteriaceae>Brevibacterium>unclassified&nbsp;Brevibacterium
Flavobacterium sp. F-29	S	2893883	54	54	NA	NA	NA	NA	NA	NA	cellular&nbsp;organisms>Bacteria>FCB&nbsp;group>Bacteroidetes/Chlorobi&nbsp;group>Bacteroidota>Flavobacteriia>Flavobacteriales>Flavobacteriaceae>Flavobacterium>unclassified&nbsp;Flavobacterium
Gracilibacillus salitolerans	S	2663022	48	48	NA	NA	NA	NA	20	NA	cellular&nbsp;organisms>Bacteria>Terrabacteria&nbsp;group>Firmicutes>Bacilli>Bacillales>Bacillaceae>Gracilibacillus
Enterococcus durans	S	53345	31	31	NA	NA	NA	NA	20	NA	cellular&nbsp;organisms>Bacteria>Terrabacteria&nbsp;group>Firmicutes>Bacilli>Lactobacillales>Enterococcaceae>Enterococcus
Streptococcus salivarius	S	1304	20	19	NA	NA	NA	NA	20	NA	cellular&nbsp;organisms>Bacteria>Terrabacteria&nbsp;group>Firmicutes>Bacilli>Lactobacillales>Streptococcaceae>Streptococcus
Planococcus sp. PAMC 21323	S	1526927	20	NA	NA	NA	NA	NA	20	NA	cellular&nbsp;organisms>Bacteria>Terrabacteria&nbsp;group>Firmicutes>Bacilli>Bacillales>Planococcaceae>Planococcus>unclassified&nbsp;Planococcus&nbsp;(in:&nbsp;Bacteria)
Comamonas piscis	S	1562974	20	NA	NA	NA	NA	NA	20	NA	cellular&nbsp;organisms>Bacteria>Proteobacteria>Betaproteobacteria>Burkholderiales>Comamonadaceae>Comamonas
Hydrogenophaga crassostreae	S	1763535	20	NA	NA	NA	NA	NA	20	NA	cellular&nbsp;organisms>Bacteria>Proteobacteria>Betaproteobacteria>Burkholderiales>Comamonadaceae>Hydrogenophaga
Corynebacterium matruchotii	S	43768	53	53	NA	NA	NA	NA	NA	NA	cellular&nbsp;organisms>Bacteria>Terrabacteria&nbsp;group>Actinobacteria>Actinomycetia>Corynebacteriales>Corynebacteriaceae>Corynebacterium
Actinomyces sp. HMT897	S	2789424	53	53	NA	NA	NA	NA	NA	NA	cellular&nbsp;organisms>Bacteria>Terrabacteria&nbsp;group>Actinobacteria>Actinomycetia>Actinomycetales>Actinomycetaceae>Actinomyces>unclassified&nbsp;Actinomyces
Phietavirus EW	S	320841	16	NA	NA	NA	NA	16	NA	NA	Viruses>Duplodnaviria>Heunggongvirae>Uroviricota>Caudoviricetes>Azeredovirinae>Phietavirus
Mycolicibacterium boenickei	S	146017	52	52	NA	NA	NA	NA	NA	NA	cellular&nbsp;organisms>Bacteria>Terrabacteria&nbsp;group>Actinobacteria>Actinomycetia>Corynebacteriales>Mycobacteriaceae>Mycolicibacterium
Mycobacterium sp. IDR2000157661	S	2867005	52	52	NA	NA	NA	NA	NA	NA	cellular&nbsp;organisms>Bacteria>Terrabacteria&nbsp;group>Actinobacteria>Actinomycetia>Corynebacteriales>Mycobacteriaceae>Mycobacterium>unclassified&nbsp;Mycobacterium
Rhodococcus sp. MTM3W5.2	S	1805827	52	52	NA	NA	NA	NA	NA	NA	cellular&nbsp;organisms>Bacteria>Terrabacteria&nbsp;group>Actinobacteria>Actinomycetia>Corynebacteriales>Nocardiaceae>Rhodococcus>unclassified&nbsp;Rhodococcus
Streptomyces sp. CdTB01	S	1725411	52	52	NA	NA	NA	NA	NA	NA	cellular&nbsp;organisms>Bacteria>Terrabacteria&nbsp;group>Actinobacteria>Actinomycetia>Streptomycetales>Streptomycetaceae>Streptomyces>unclassified&nbsp;Streptomyces
Catellatospora sp. IY07-71	S	2728827	51	51	NA	NA	NA	NA	NA	NA	cellular&nbsp;organisms>Bacteria>Terrabacteria&nbsp;group>Actinobacteria>Actinomycetia>Micromonosporales>Micromonosporaceae>Catellatospora>unclassified&nbsp;Catellatospora
Shewanella livingstonensis	S	150120	51	51	NA	NA	NA	NA	NA	NA	cellular&nbsp;organisms>Bacteria>Proteobacteria>Gammaproteobacteria>Alteromonadales>Shewanellaceae>Shewanella
Chryseobacterium sp. StRB126	S	878220	51	51	NA	NA	NA	NA	NA	NA	cellular&nbsp;organisms>Bacteria>FCB&nbsp;group>Bacteroidetes/Chlorobi&nbsp;group>Bacteroidota>Flavobacteriia>Flavobacteriales>Weeksellaceae>Chryseobacterium&nbsp;group>Chryseobacterium>unclassified&nbsp;Chryseobacterium
Vagococcus zengguangii	S	2571750	19	NA	NA	NA	NA	NA	19	NA	cellular&nbsp;organisms>Bacteria>Terrabacteria&nbsp;group>Firmicutes>Bacilli>Lactobacillales>Enterococcaceae>Vagococcus
Arthrobacter sunyaminii	S	2816859	19	NA	NA	NA	NA	NA	19	NA	cellular&nbsp;organisms>Bacteria>Terrabacteria&nbsp;group>Actinobacteria>Actinomycetia>Micrococcales>Micrococcaceae>Arthrobacter
Marinilactibacillus sp. 15R	S	1911586	50	50	NA	NA	NA	NA	NA	NA	cellular&nbsp;organisms>Bacteria>Terrabacteria&nbsp;group>Firmicutes>Bacilli>Lactobacillales>Carnobacteriaceae>Marinilactibacillus>unclassified&nbsp;Marinilactibacillus
Mycolicibacterium poriferae	S	39694	50	50	NA	NA	NA	NA	NA	NA	cellular&nbsp;organisms>Bacteria>Terrabacteria&nbsp;group>Actinobacteria>Actinomycetia>Corynebacteriales>Mycobacteriaceae>Mycolicibacterium
Nocardioides sp. LMS-CY	S	2840457	50	50	NA	NA	NA	NA	NA	NA	cellular&nbsp;organisms>Bacteria>Terrabacteria&nbsp;group>Actinobacteria>Actinomycetia>Propionibacteriales>Nocardioidaceae>Nocardioides>unclassified&nbsp;Nocardioides
Thiopseudomonas alkaliphila	S	1697053	50	50	NA	NA	NA	NA	NA	NA	cellular&nbsp;organisms>Bacteria>Proteobacteria>Gammaproteobacteria>Pseudomonadales>Pseudomonadaceae>Thiopseudomonas
Aurantimicrobium minutum	S	708131	49	49	NA	NA	NA	NA	NA	NA	cellular&nbsp;organisms>Bacteria>Terrabacteria&nbsp;group>Actinobacteria>Actinomycetia>Micrococcales>Microbacteriaceae>Aurantimicrobium
Tessaracoccus defluvii	S	1285901	49	49	NA	NA	NA	NA	NA	NA	cellular&nbsp;organisms>Bacteria>Terrabacteria&nbsp;group>Actinobacteria>Actinomycetia>Propionibacteriales>Propionibacteriaceae>Tessaracoccus
Streptosporangium sp. 'caverna'	S	2202249	49	49	NA	NA	NA	NA	NA	NA	cellular&nbsp;organisms>Bacteria>Terrabacteria&nbsp;group>Actinobacteria>Actinomycetia>Streptosporangiales>Streptosporangiaceae>Streptosporangium>unclassified&nbsp;Streptosporangium
Lactobacillus paragasseri	S	2107999	48	48	NA	NA	NA	NA	NA	NA	cellular&nbsp;organisms>Bacteria>Terrabacteria&nbsp;group>Firmicutes>Bacilli>Lactobacillales>Lactobacillaceae>Lactobacillus
Granulicatella adiacens	S	46124	48	48	NA	NA	NA	NA	NA	NA	cellular&nbsp;organisms>Bacteria>Terrabacteria&nbsp;group>Firmicutes>Bacilli>Lactobacillales>Carnobacteriaceae>Granulicatella
Mycobacterium sp. DL440	S	2675523	48	48	NA	NA	NA	NA	NA	NA	cellular&nbsp;organisms>Bacteria>Terrabacteria&nbsp;group>Actinobacteria>Actinomycetia>Corynebacteriales>Mycobacteriaceae>Mycobacterium>unclassified&nbsp;Mycobacterium
Mycobacterium sp. SMC-4	S	2857059	48	48	NA	NA	NA	NA	NA	NA	cellular&nbsp;organisms>Bacteria>Terrabacteria&nbsp;group>Actinobacteria>Actinomycetia>Corynebacteriales>Mycobacteriaceae>Mycobacterium>unclassified&nbsp;Mycobacterium
Streptomyces sp. NEAU-sy36	S	2751189	48	48	NA	NA	NA	NA	NA	NA	cellular&nbsp;organisms>Bacteria>Terrabacteria&nbsp;group>Actinobacteria>Actinomycetia>Streptomycetales>Streptomycetaceae>Streptomyces>unclassified&nbsp;Streptomyces
Amycolatopsis mediterranei	S	33910	48	48	NA	NA	NA	NA	NA	NA	cellular&nbsp;organisms>Bacteria>Terrabacteria&nbsp;group>Actinobacteria>Actinomycetia>Pseudonocardiales>Pseudonocardiaceae>Amycolatopsis
Pseudomonas sp. M30-35	S	1981174	48	48	NA	NA	NA	NA	NA	NA	cellular&nbsp;organisms>Bacteria>Proteobacteria>Gammaproteobacteria>Pseudomonadales>Pseudomonadaceae>Pseudomonas>unclassified&nbsp;Pseudomonas
Zunongwangia sp. SCSIO 43204	S	2779359	48	48	NA	NA	NA	NA	NA	NA	cellular&nbsp;organisms>Bacteria>FCB&nbsp;group>Bacteroidetes/Chlorobi&nbsp;group>Bacteroidota>Flavobacteriia>Flavobacteriales>Flavobacteriaceae>Zunongwangia>unclassified&nbsp;Zunongwangia
Virgibacillus phasianinus	S	2017483	21	21	NA	NA	NA	NA	18	NA	cellular&nbsp;organisms>Bacteria>Terrabacteria&nbsp;group>Firmicutes>Bacilli>Bacillales>Bacillaceae>Virgibacillus
Paeniglutamicibacter sp. Y32M11	S	2853258	24	24	NA	NA	NA	NA	18	NA	cellular&nbsp;organisms>Bacteria>Terrabacteria&nbsp;group>Actinobacteria>Actinomycetia>Micrococcales>Micrococcaceae>Paeniglutamicibacter>unclassified&nbsp;Paeniglutamicibacter
Serpentinicella alkaliphila	S	1734049	18	NA	NA	NA	NA	NA	18	NA	cellular&nbsp;organisms>Bacteria>Terrabacteria&nbsp;group>Firmicutes>Clostridia>Eubacteriales>Clostridiaceae>Serpentinicella
Salipaludibacillus sp. LMS25	S	2924031	47	47	NA	NA	NA	NA	NA	NA	cellular&nbsp;organisms>Bacteria>Terrabacteria&nbsp;group>Firmicutes>Bacilli>Bacillales>Bacillaceae>Salipaludibacillus>unclassified&nbsp;Salipaludibacillus
Brochothrix thermosphacta	S	2756	47	47	NA	NA	NA	NA	15	NA	cellular&nbsp;organisms>Bacteria>Terrabacteria&nbsp;group>Firmicutes>Bacilli>Bacillales>Listeriaceae>Brochothrix
Carnobacterium inhibens	S	147709	47	47	NA	NA	NA	NA	NA	NA	cellular&nbsp;organisms>Bacteria>Terrabacteria&nbsp;group>Firmicutes>Bacilli>Lactobacillales>Carnobacteriaceae>Carnobacterium
Dietzia lutea	S	546160	47	47	NA	NA	NA	NA	NA	NA	cellular&nbsp;organisms>Bacteria>Terrabacteria&nbsp;group>Actinobacteria>Actinomycetia>Corynebacteriales>Dietziaceae>Dietzia
Pseudarthrobacter sp. NIBRBAC000502772	S	2590775	47	47	NA	NA	NA	NA	NA	NA	cellular&nbsp;organisms>Bacteria>Terrabacteria&nbsp;group>Actinobacteria>Actinomycetia>Micrococcales>Micrococcaceae>Pseudarthrobacter>unclassified&nbsp;Pseudarthrobacter
Janibacter limosus	S	53458	47	47	NA	NA	NA	NA	NA	NA	cellular&nbsp;organisms>Bacteria>Terrabacteria&nbsp;group>Actinobacteria>Actinomycetia>Micrococcales>Intrasporangiaceae>Janibacter
Capnocytophaga haemolytica	S	45243	47	47	NA	NA	NA	NA	NA	NA	cellular&nbsp;organisms>Bacteria>FCB&nbsp;group>Bacteroidetes/Chlorobi&nbsp;group>Bacteroidota>Flavobacteriia>Flavobacteriales>Flavobacteriaceae>Capnocytophaga
Bacillus inaquosorum	S	483913	46	46	NA	NA	NA	NA	NA	NA	cellular&nbsp;organisms>Bacteria>Terrabacteria&nbsp;group>Firmicutes>Bacilli>Bacillales>Bacillaceae>Bacillus>Bacillus&nbsp;subtilis&nbsp;group
Vagococcus teuberi	S	519472	46	46	NA	NA	NA	NA	NA	NA	cellular&nbsp;organisms>Bacteria>Terrabacteria&nbsp;group>Firmicutes>Bacilli>Lactobacillales>Enterococcaceae>Vagococcus
Streptococcus iniae	S	1346	46	46	NA	NA	NA	NA	NA	NA	cellular&nbsp;organisms>Bacteria>Terrabacteria&nbsp;group>Firmicutes>Bacilli>Lactobacillales>Streptococcaceae>Streptococcus
Paucilactobacillus nenjiangensis	S	1296540	46	46	NA	NA	NA	NA	NA	NA	cellular&nbsp;organisms>Bacteria>Terrabacteria&nbsp;group>Firmicutes>Bacilli>Lactobacillales>Lactobacillaceae>Paucilactobacillus
Mycolicibacterium hassiacum	S	46351	46	46	NA	NA	NA	NA	NA	NA	cellular&nbsp;organisms>Bacteria>Terrabacteria&nbsp;group>Actinobacteria>Actinomycetia>Corynebacteriales>Mycobacteriaceae>Mycolicibacterium
Leifsonia sp. PS1209	S	2724914	46	46	NA	NA	NA	NA	NA	NA	cellular&nbsp;organisms>Bacteria>Terrabacteria&nbsp;group>Actinobacteria>Actinomycetia>Micrococcales>Microbacteriaceae>Leifsonia>unclassified&nbsp;Leifsonia
Mycetocola sp. JXN-3	S	2116510	46	46	NA	NA	NA	NA	NA	NA	cellular&nbsp;organisms>Bacteria>Terrabacteria&nbsp;group>Actinobacteria>Actinomycetia>Micrococcales>Microbacteriaceae>Mycetocola>unclassified&nbsp;Mycetocola
Ornithinimicrobium sp. INDO-MA30-4	S	2908651	46	46	NA	NA	NA	NA	NA	NA	cellular&nbsp;organisms>Bacteria>Terrabacteria&nbsp;group>Actinobacteria>Actinomycetia>Micrococcales>Ornithinimicrobiaceae>Ornithinimicrobium>unclassified&nbsp;Ornithinimicrobium
Candidatus Planktophila lacus	S	1884913	46	46	NA	NA	NA	NA	NA	NA	cellular&nbsp;organisms>Bacteria>Terrabacteria&nbsp;group>Actinobacteria>Actinomycetia>Candidatus&nbsp;Nanopelagicales>Candidatus&nbsp;Nanopelagicaceae>Candidatus&nbsp;Planktophila
Nostoc sp. 'Peltigera membranacea cyanobiont' N6	S	1261031	46	46	NA	NA	NA	NA	NA	NA	cellular&nbsp;organisms>Bacteria>Terrabacteria&nbsp;group>Cyanobacteria/Melainabacteria&nbsp;group>Cyanobacteria>Nostocales>Nostocaceae>Nostoc>unclassified&nbsp;Nostoc
Pseudomonas umsongensis	S	198618	46	46	NA	NA	NA	NA	NA	NA	cellular&nbsp;organisms>Bacteria>Proteobacteria>Gammaproteobacteria>Pseudomonadales>Pseudomonadaceae>Pseudomonas
Sphingobacterium paramultivorum	S	2886510	46	46	NA	NA	NA	NA	NA	NA	cellular&nbsp;organisms>Bacteria>FCB&nbsp;group>Bacteroidetes/Chlorobi&nbsp;group>Bacteroidota>Sphingobacteriia>Sphingobacteriales>Sphingobacteriaceae>Sphingobacterium
Butyricimonas faecalis	S	2093856	46	46	NA	NA	NA	NA	NA	NA	cellular&nbsp;organisms>Bacteria>FCB&nbsp;group>Bacteroidetes/Chlorobi&nbsp;group>Bacteroidota>Bacteroidia>Bacteroidales>Odoribacteraceae>Butyricimonas
Trueperella pecoris	S	2733571	30	30	NA	NA	NA	NA	17	NA	cellular&nbsp;organisms>Bacteria>Terrabacteria&nbsp;group>Actinobacteria>Actinomycetia>Actinomycetales>Actinomycetaceae>Trueperella
Enterococcus gilvus	S	160453	17	NA	NA	NA	NA	NA	17	NA	cellular&nbsp;organisms>Bacteria>Terrabacteria&nbsp;group>Firmicutes>Bacilli>Lactobacillales>Enterococcaceae>Enterococcus
Agarilytica rhodophyticola	S	1737490	17	NA	NA	NA	NA	NA	17	NA	cellular&nbsp;organisms>Bacteria>Proteobacteria>Gammaproteobacteria>Cellvibrionales>Cellvibrionaceae>Agarilytica
Myroides odoratus	S	256	17	NA	NA	NA	NA	NA	17	NA	cellular&nbsp;organisms>Bacteria>FCB&nbsp;group>Bacteroidetes/Chlorobi&nbsp;group>Bacteroidota>Flavobacteriia>Flavobacteriales>Flavobacteriaceae>Myroides
Mycolicibacterium litorale	S	758802	45	45	NA	NA	NA	NA	NA	NA	cellular&nbsp;organisms>Bacteria>Terrabacteria&nbsp;group>Actinobacteria>Actinomycetia>Corynebacteriales>Mycobacteriaceae>Mycolicibacterium
Microterricola viridarii	S	412690	45	45	NA	NA	NA	NA	NA	NA	cellular&nbsp;organisms>Bacteria>Terrabacteria&nbsp;group>Actinobacteria>Actinomycetia>Micrococcales>Microbacteriaceae>Microterricola
Kibdelosporangium phytohabitans	S	860235	45	45	NA	NA	NA	NA	NA	NA	cellular&nbsp;organisms>Bacteria>Terrabacteria&nbsp;group>Actinobacteria>Actinomycetia>Pseudonocardiales>Pseudonocardiaceae>Kibdelosporangium
Pauljensenia hongkongensis	S	178339	45	45	NA	NA	NA	NA	NA	NA	cellular&nbsp;organisms>Bacteria>Terrabacteria&nbsp;group>Actinobacteria>Actinomycetia>Actinomycetales>Actinomycetaceae>Pauljensenia
Arachidicoccus sp. B3-10	S	2545455	45	45	NA	NA	NA	NA	NA	NA	cellular&nbsp;organisms>Bacteria>FCB&nbsp;group>Bacteroidetes/Chlorobi&nbsp;group>Bacteroidota>Chitinophagia>Chitinophagales>Chitinophagaceae>Arachidicoccus>unclassified&nbsp;Arachidicoccus
Aerococcus urinaehominis	S	128944	44	44	NA	NA	NA	NA	NA	NA	cellular&nbsp;organisms>Bacteria>Terrabacteria&nbsp;group>Firmicutes>Bacilli>Lactobacillales>Aerococcaceae>Aerococcus
Thermoanaerobacterium sp. RBIITD	S	1550240	44	44	NA	NA	NA	NA	NA	NA	cellular&nbsp;organisms>Bacteria>Terrabacteria&nbsp;group>Firmicutes>Clostridia>Thermoanaerobacterales>Thermoanaerobacterales&nbsp;Family&nbsp;III.&nbsp;Incertae&nbsp;Sedis>Thermoanaerobacterium>unclassified&nbsp;Thermoanaerobacterium
Streptomyces xinghaiensis	S	1038928	44	44	NA	NA	NA	NA	NA	NA	cellular&nbsp;organisms>Bacteria>Terrabacteria&nbsp;group>Actinobacteria>Actinomycetia>Streptomycetales>Streptomycetaceae>Streptomyces
Streptococcus pseudoporcinus	S	361101	43	43	NA	NA	NA	NA	NA	NA	cellular&nbsp;organisms>Bacteria>Terrabacteria&nbsp;group>Firmicutes>Bacilli>Lactobacillales>Streptococcaceae>Streptococcus
Gordonia sp. PDNC005	S	2811424	43	43	NA	NA	NA	NA	NA	NA	cellular&nbsp;organisms>Bacteria>Terrabacteria&nbsp;group>Actinobacteria>Actinomycetia>Corynebacteriales>Gordoniaceae>Gordonia>unclassified&nbsp;Gordonia
Arachnia propionica	S	1750	43	43	NA	NA	NA	NA	NA	NA	cellular&nbsp;organisms>Bacteria>Terrabacteria&nbsp;group>Actinobacteria>Actinomycetia>Propionibacteriales>Propionibacteriaceae>Arachnia
Nocardioides sp. JQ2195	S	2592334	43	43	NA	NA	NA	NA	NA	NA	cellular&nbsp;organisms>Bacteria>Terrabacteria&nbsp;group>Actinobacteria>Actinomycetia>Propionibacteriales>Nocardioidaceae>Nocardioides>unclassified&nbsp;Nocardioides
Lentzea sp. HUAS12	S	2951806	43	43	NA	NA	NA	NA	NA	NA	cellular&nbsp;organisms>Bacteria>Terrabacteria&nbsp;group>Actinobacteria>Actinomycetia>Pseudonocardiales>Pseudonocardiaceae>Lentzea>unclassified&nbsp;Lentzea
Bifidobacterium longum	S	216816	43	43	NA	NA	NA	NA	NA	NA	cellular&nbsp;organisms>Bacteria>Terrabacteria&nbsp;group>Actinobacteria>Actinomycetia>Bifidobacteriales>Bifidobacteriaceae>Bifidobacterium
Cupriavidus oxalaticus	S	96344	43	43	NA	NA	NA	NA	NA	NA	cellular&nbsp;organisms>Bacteria>Proteobacteria>Betaproteobacteria>Burkholderiales>Burkholderiaceae>Cupriavidus
Chryseobacterium gleum	S	250	43	43	NA	NA	NA	NA	NA	NA	cellular&nbsp;organisms>Bacteria>FCB&nbsp;group>Bacteroidetes/Chlorobi&nbsp;group>Bacteroidota>Flavobacteriia>Flavobacteriales>Weeksellaceae>Chryseobacterium&nbsp;group>Chryseobacterium
Kaistella daneshvariae	S	2487074	43	43	NA	NA	NA	NA	NA	NA	cellular&nbsp;organisms>Bacteria>FCB&nbsp;group>Bacteroidetes/Chlorobi&nbsp;group>Bacteroidota>Flavobacteriia>Flavobacteriales>Weeksellaceae>Chryseobacterium&nbsp;group>Kaistella
Lacinutrix sp. 5H-3-7-4	S	983544	27	27	NA	NA	NA	NA	16	NA	cellular&nbsp;organisms>Bacteria>FCB&nbsp;group>Bacteroidetes/Chlorobi&nbsp;group>Bacteroidota>Flavobacteriia>Flavobacteriales>Flavobacteriaceae>Lacinutrix>unclassified&nbsp;Lacinutrix
Aeribacillus pallidus	S	33936	16	NA	NA	NA	NA	NA	16	NA	cellular&nbsp;organisms>Bacteria>Terrabacteria&nbsp;group>Firmicutes>Bacilli>Bacillales>Bacillaceae>Aeribacillus
Lacrimispora sphenoides	S	29370	16	NA	NA	NA	NA	NA	16	NA	cellular&nbsp;organisms>Bacteria>Terrabacteria&nbsp;group>Firmicutes>Clostridia>Eubacteriales>Lachnospiraceae>Lacrimispora
Aeromonas hydrophila	S	644	16	NA	NA	NA	NA	NA	16	NA	cellular&nbsp;organisms>Bacteria>Proteobacteria>Gammaproteobacteria>Aeromonadales>Aeromonadaceae>Aeromonas
Parachlamydia acanthamoebae	S	83552	16	NA	NA	NA	NA	NA	16	NA	cellular&nbsp;organisms>Bacteria>PVC&nbsp;group>Chlamydiae>Chlamydiia>Parachlamydiales>Parachlamydiaceae>Parachlamydia
Mycobacterium dioxanotrophicus	S	482462	42	42	NA	NA	NA	NA	NA	NA	cellular&nbsp;organisms>Bacteria>Terrabacteria&nbsp;group>Actinobacteria>Actinomycetia>Corynebacteriales>Mycobacteriaceae>Mycobacterium
Gulosibacter molinativorax	S	256821	42	42	NA	NA	NA	NA	NA	NA	cellular&nbsp;organisms>Bacteria>Terrabacteria&nbsp;group>Actinobacteria>Actinomycetia>Micrococcales>Microbacteriaceae>Gulosibacter
Cryobacterium arcticum	S	670052	42	42	NA	NA	NA	NA	NA	NA	cellular&nbsp;organisms>Bacteria>Terrabacteria&nbsp;group>Actinobacteria>Actinomycetia>Micrococcales>Microbacteriaceae>Cryobacterium
Tessaracoccus timonensis	S	2161816	42	42	NA	NA	NA	NA	NA	NA	cellular&nbsp;organisms>Bacteria>Terrabacteria&nbsp;group>Actinobacteria>Actinomycetia>Propionibacteriales>Propionibacteriaceae>Tessaracoccus
Pseudonocardia autotrophica	S	2074	42	42	NA	NA	NA	NA	NA	NA	cellular&nbsp;organisms>Bacteria>Terrabacteria&nbsp;group>Actinobacteria>Actinomycetia>Pseudonocardiales>Pseudonocardiaceae>Pseudonocardia
Flavobacterium anhuiense	S	459526	42	42	NA	NA	NA	NA	NA	NA	cellular&nbsp;organisms>Bacteria>FCB&nbsp;group>Bacteroidetes/Chlorobi&nbsp;group>Bacteroidota>Flavobacteriia>Flavobacteriales>Flavobacteriaceae>Flavobacterium
Bacillus halotolerans	S	260554	41	41	NA	NA	NA	NA	NA	NA	cellular&nbsp;organisms>Bacteria>Terrabacteria&nbsp;group>Firmicutes>Bacilli>Bacillales>Bacillaceae>Bacillus>Bacillus&nbsp;subtilis&nbsp;group>Bacillus&nbsp;mojavensis&nbsp;subgroup
Mycobacterium frederiksbergense	S	117567	41	41	NA	NA	NA	NA	NA	NA	cellular&nbsp;organisms>Bacteria>Terrabacteria&nbsp;group>Actinobacteria>Actinomycetia>Corynebacteriales>Mycobacteriaceae>Mycobacterium
Arthrobacter sulfonylureivorans	S	2486855	41	41	NA	NA	NA	NA	15	NA	cellular&nbsp;organisms>Bacteria>Terrabacteria&nbsp;group>Actinobacteria>Actinomycetia>Micrococcales>Micrococcaceae>Arthrobacter
Sinomonas sp. R1AF57	S	2020377	41	41	NA	NA	NA	NA	NA	NA	cellular&nbsp;organisms>Bacteria>Terrabacteria&nbsp;group>Actinobacteria>Actinomycetia>Micrococcales>Micrococcaceae>Sinomonas>unclassified&nbsp;Sinomonas
Bifidobacterium breve	S	1685	41	41	NA	NA	NA	NA	NA	NA	cellular&nbsp;organisms>Bacteria>Terrabacteria&nbsp;group>Actinobacteria>Actinomycetia>Bifidobacteriales>Bifidobacteriaceae>Bifidobacterium
Mucilaginibacter xinganensis	S	1234841	41	41	NA	NA	NA	NA	NA	NA	cellular&nbsp;organisms>Bacteria>FCB&nbsp;group>Bacteroidetes/Chlorobi&nbsp;group>Bacteroidota>Sphingobacteriia>Sphingobacteriales>Sphingobacteriaceae>Mucilaginibacter
Chryseobacterium camelliae	S	1265445	41	41	NA	NA	NA	NA	NA	NA	cellular&nbsp;organisms>Bacteria>FCB&nbsp;group>Bacteroidetes/Chlorobi&nbsp;group>Bacteroidota>Flavobacteriia>Flavobacteriales>Weeksellaceae>Chryseobacterium&nbsp;group>Chryseobacterium
Chryseobacterium nakagawai	S	1241982	41	41	NA	NA	NA	NA	NA	NA	cellular&nbsp;organisms>Bacteria>FCB&nbsp;group>Bacteroidetes/Chlorobi&nbsp;group>Bacteroidota>Flavobacteriia>Flavobacteriales>Weeksellaceae>Chryseobacterium&nbsp;group>Chryseobacterium
Enterococcus mundtii	S	53346	40	40	NA	NA	NA	NA	NA	NA	cellular&nbsp;organisms>Bacteria>Terrabacteria&nbsp;group>Firmicutes>Bacilli>Lactobacillales>Enterococcaceae>Enterococcus
Lactobacillus johnsonii	S	33959	40	40	NA	NA	NA	NA	NA	NA	cellular&nbsp;organisms>Bacteria>Terrabacteria&nbsp;group>Firmicutes>Bacilli>Lactobacillales>Lactobacillaceae>Lactobacillus
Mycobacterium noviomagense	S	459858	40	40	NA	NA	NA	NA	NA	NA	cellular&nbsp;organisms>Bacteria>Terrabacteria&nbsp;group>Actinobacteria>Actinomycetia>Corynebacteriales>Mycobacteriaceae>Mycobacterium
Mycobacterium xenopi	S	1789	40	40	NA	NA	NA	NA	NA	NA	cellular&nbsp;organisms>Bacteria>Terrabacteria&nbsp;group>Actinobacteria>Actinomycetia>Corynebacteriales>Mycobacteriaceae>Mycobacterium
[Mycobacterium] stephanolepidis	S	1520670	40	40	NA	NA	NA	NA	NA	NA	cellular&nbsp;organisms>Bacteria>Terrabacteria&nbsp;group>Actinobacteria>Actinomycetia>Corynebacteriales>Mycobacteriaceae>Mycobacteroides
Nocardia wallacei	S	480035	40	40	NA	NA	NA	NA	NA	NA	cellular&nbsp;organisms>Bacteria>Terrabacteria&nbsp;group>Actinobacteria>Actinomycetia>Corynebacteriales>Nocardiaceae>Nocardia
Arthrobacter sp. UKPF54-2	S	2600159	40	40	NA	NA	NA	NA	NA	NA	cellular&nbsp;organisms>Bacteria>Terrabacteria&nbsp;group>Actinobacteria>Actinomycetia>Micrococcales>Micrococcaceae>Arthrobacter>unclassified&nbsp;Arthrobacter
Microbacterium luteum	S	2782167	40	40	NA	NA	NA	NA	NA	NA	cellular&nbsp;organisms>Bacteria>Terrabacteria&nbsp;group>Actinobacteria>Actinomycetia>Micrococcales>Microbacteriaceae>Microbacterium
Microbacterium sediminis	S	904291	40	40	NA	NA	NA	NA	NA	NA	cellular&nbsp;organisms>Bacteria>Terrabacteria&nbsp;group>Actinobacteria>Actinomycetia>Micrococcales>Microbacteriaceae>Microbacterium
Methylocystis heyeri	S	391905	40	40	NA	NA	NA	NA	NA	NA	cellular&nbsp;organisms>Bacteria>Proteobacteria>Alphaproteobacteria>Hyphomicrobiales>Methylocystaceae>Methylocystis
Chryseobacterium sp. CJ51	S	2956784	40	40	NA	NA	NA	NA	NA	NA	cellular&nbsp;organisms>Bacteria>FCB&nbsp;group>Bacteroidetes/Chlorobi&nbsp;group>Bacteroidota>Flavobacteriia>Flavobacteriales>Weeksellaceae>Chryseobacterium&nbsp;group>Chryseobacterium>unclassified&nbsp;Chryseobacterium
Chryseobacterium aureum	S	2497456	40	40	NA	NA	NA	NA	NA	NA	cellular&nbsp;organisms>Bacteria>FCB&nbsp;group>Bacteroidetes/Chlorobi&nbsp;group>Bacteroidota>Flavobacteriia>Flavobacteriales>Weeksellaceae>Chryseobacterium&nbsp;group>Chryseobacterium
Prevotella sp. E9-3	S	2913621	40	40	NA	NA	NA	NA	NA	NA	cellular&nbsp;organisms>Bacteria>FCB&nbsp;group>Bacteroidetes/Chlorobi&nbsp;group>Bacteroidota>Bacteroidia>Bacteroidales>Prevotellaceae>Prevotella>unclassified&nbsp;Prevotella
Mangrovibacillus cuniculi	S	2593652	15	NA	NA	NA	NA	NA	15	NA	cellular&nbsp;organisms>Bacteria>Terrabacteria&nbsp;group>Firmicutes>Bacilli>Bacillales>Bacillaceae>Mangrovibacillus
Limosilactobacillus reuteri	S	1598	15	NA	NA	NA	NA	NA	15	NA	cellular&nbsp;organisms>Bacteria>Terrabacteria&nbsp;group>Firmicutes>Bacilli>Lactobacillales>Lactobacillaceae>Limosilactobacillus
Acetobacterium wieringae	S	52694	15	NA	NA	NA	NA	NA	15	NA	cellular&nbsp;organisms>Bacteria>Terrabacteria&nbsp;group>Firmicutes>Clostridia>Eubacteriales>Eubacteriaceae>Acetobacterium
Kluyvera intermedia	S	61648	15	NA	NA	NA	NA	NA	15	NA	cellular&nbsp;organisms>Bacteria>Proteobacteria>Gammaproteobacteria>Enterobacterales>Enterobacteriaceae>Kluyvera
Lentibacillus sp. CBA3610	S	2518176	39	39	NA	NA	NA	NA	NA	NA	cellular&nbsp;organisms>Bacteria>Terrabacteria&nbsp;group>Firmicutes>Bacilli>Bacillales>Bacillaceae>Lentibacillus>unclassified&nbsp;Lentibacillus
Vagococcus sp. G314FT	S	2920380	39	39	NA	NA	NA	NA	NA	NA	cellular&nbsp;organisms>Bacteria>Terrabacteria&nbsp;group>Firmicutes>Bacilli>Lactobacillales>Enterococcaceae>Vagococcus>unclassified&nbsp;Vagococcus
Sarcina sp. JB2	S	2726954	39	39	NA	NA	NA	NA	NA	NA	cellular&nbsp;organisms>Bacteria>Terrabacteria&nbsp;group>Firmicutes>Clostridia>Eubacteriales>Clostridiaceae>Sarcina>unclassified&nbsp;Sarcina
Corynebacterium kutscheri	S	35755	39	39	NA	NA	NA	NA	NA	NA	cellular&nbsp;organisms>Bacteria>Terrabacteria&nbsp;group>Actinobacteria>Actinomycetia>Corynebacteriales>Corynebacteriaceae>Corynebacterium
Mycobacterium simiae	S	1784	39	39	NA	NA	NA	NA	NA	NA	cellular&nbsp;organisms>Bacteria>Terrabacteria&nbsp;group>Actinobacteria>Actinomycetia>Corynebacteriales>Mycobacteriaceae>Mycobacterium>Mycobacterium&nbsp;simiae&nbsp;complex
Dietzia psychralcaliphila	S	139021	39	39	NA	NA	NA	NA	NA	NA	cellular&nbsp;organisms>Bacteria>Terrabacteria&nbsp;group>Actinobacteria>Actinomycetia>Corynebacteriales>Dietziaceae>Dietzia
Microbacterium lemovicicum	S	1072463	39	39	NA	NA	NA	NA	NA	NA	cellular&nbsp;organisms>Bacteria>Terrabacteria&nbsp;group>Actinobacteria>Actinomycetia>Micrococcales>Microbacteriaceae>Microbacterium
Pandoraea thiooxydans	S	445709	39	39	NA	NA	NA	NA	NA	NA	cellular&nbsp;organisms>Bacteria>Proteobacteria>Betaproteobacteria>Burkholderiales>Burkholderiaceae>Pandoraea
Chryseobacterium oryzae	S	2929799	39	39	NA	NA	NA	NA	NA	NA	cellular&nbsp;organisms>Bacteria>FCB&nbsp;group>Bacteroidetes/Chlorobi&nbsp;group>Bacteroidota>Flavobacteriia>Flavobacteriales>Weeksellaceae>Chryseobacterium&nbsp;group>Chryseobacterium
Flavobacterium sp. N1736	S	2986823	39	39	NA	NA	NA	NA	NA	NA	cellular&nbsp;organisms>Bacteria>FCB&nbsp;group>Bacteroidetes/Chlorobi&nbsp;group>Bacteroidota>Flavobacteriia>Flavobacteriales>Flavobacteriaceae>Flavobacterium>unclassified&nbsp;Flavobacterium
Bacillus sp. ms-22	S	2683680	38	38	NA	NA	NA	NA	NA	NA	cellular&nbsp;organisms>Bacteria>Terrabacteria&nbsp;group>Firmicutes>Bacilli>Bacillales>Bacillaceae>Bacillus>unclassified&nbsp;Bacillus&nbsp;(in:&nbsp;Bacteria)
Parageobacillus toebii	S	153151	38	38	NA	NA	NA	NA	NA	NA	cellular&nbsp;organisms>Bacteria>Terrabacteria&nbsp;group>Firmicutes>Bacilli>Bacillales>Bacillaceae>Parageobacillus
Carnobacterium divergens	S	2748	38	38	NA	NA	NA	NA	NA	NA	cellular&nbsp;organisms>Bacteria>Terrabacteria&nbsp;group>Firmicutes>Bacilli>Lactobacillales>Carnobacteriaceae>Carnobacterium
Mycobacterium riyadhense	S	486698	38	38	NA	NA	NA	NA	NA	NA	cellular&nbsp;organisms>Bacteria>Terrabacteria&nbsp;group>Actinobacteria>Actinomycetia>Corynebacteriales>Mycobacteriaceae>Mycobacterium
Mycobacteroides abscessus	S	36809	38	38	NA	NA	NA	NA	NA	NA	cellular&nbsp;organisms>Bacteria>Terrabacteria&nbsp;group>Actinobacteria>Actinomycetia>Corynebacteriales>Mycobacteriaceae>Mycobacteroides
Gordonia zhaorongruii	S	2597659	38	38	NA	NA	NA	NA	NA	NA	cellular&nbsp;organisms>Bacteria>Terrabacteria&nbsp;group>Actinobacteria>Actinomycetia>Corynebacteriales>Gordoniaceae>Gordonia
Demequina sp. TMPB413	S	2881056	38	38	NA	NA	NA	NA	NA	NA	cellular&nbsp;organisms>Bacteria>Terrabacteria&nbsp;group>Actinobacteria>Actinomycetia>Micrococcales>Demequinaceae>Demequina>unclassified&nbsp;Demequina
Kribbella flavida	S	182640	38	38	NA	NA	NA	NA	NA	NA	cellular&nbsp;organisms>Bacteria>Terrabacteria&nbsp;group>Actinobacteria>Actinomycetia>Propionibacteriales>Kribbellaceae>Kribbella
Streptomyces formicae	S	1616117	38	38	NA	NA	NA	NA	NA	NA	cellular&nbsp;organisms>Bacteria>Terrabacteria&nbsp;group>Actinobacteria>Actinomycetia>Streptomycetales>Streptomycetaceae>Streptomyces
Actinomyces lilanjuaniae	S	2321394	38	38	NA	NA	NA	NA	NA	NA	cellular&nbsp;organisms>Bacteria>Terrabacteria&nbsp;group>Actinobacteria>Actinomycetia>Actinomycetales>Actinomycetaceae>Actinomyces
Synechococcus sp. A15-44	S	1050646	38	38	NA	NA	NA	NA	NA	NA	cellular&nbsp;organisms>Bacteria>Terrabacteria&nbsp;group>Cyanobacteria/Melainabacteria&nbsp;group>Cyanobacteria>Synechococcales>Synechococcaceae>Synechococcus>unclassified&nbsp;Synechococcus
Halothece sp. PCC 7418	S	65093	38	38	NA	NA	NA	NA	NA	NA	cellular&nbsp;organisms>Bacteria>Terrabacteria&nbsp;group>Cyanobacteria/Melainabacteria&nbsp;group>Cyanobacteria>Oscillatoriophycideae>Chroococcales>Aphanothecaceae>Halothece&nbsp;cluster>Halothece>unclassified&nbsp;Halothece
Pantoea agglomerans	S	549	38	38	NA	NA	NA	NA	NA	NA	cellular&nbsp;organisms>Bacteria>Proteobacteria>Gammaproteobacteria>Enterobacterales>Erwiniaceae>Pantoea>Pantoea&nbsp;agglomerans&nbsp;group
Chryseobacterium salivictor	S	2547600	38	38	NA	NA	NA	NA	NA	NA	cellular&nbsp;organisms>Bacteria>FCB&nbsp;group>Bacteroidetes/Chlorobi&nbsp;group>Bacteroidota>Flavobacteriia>Flavobacteriales>Weeksellaceae>Chryseobacterium&nbsp;group>Chryseobacterium
Cloacibacterium caeni	S	2004710	38	38	NA	NA	NA	NA	NA	NA	cellular&nbsp;organisms>Bacteria>FCB&nbsp;group>Bacteroidetes/Chlorobi&nbsp;group>Bacteroidota>Flavobacteriia>Flavobacteriales>Weeksellaceae>Cloacibacterium
Faecalibacterium prausnitzii	S	853	37	37	NA	NA	NA	NA	NA	NA	cellular&nbsp;organisms>Bacteria>Terrabacteria&nbsp;group>Firmicutes>Clostridia>Eubacteriales>Oscillospiraceae>Faecalibacterium
Finegoldia magna	S	1260	37	37	NA	NA	NA	NA	NA	NA	cellular&nbsp;organisms>Bacteria>Terrabacteria&nbsp;group>Firmicutes>Tissierellia>Tissierellales>Peptoniphilaceae>Finegoldia
Psychrobacter sp. P11F6	S	1699621	37	37	NA	NA	NA	NA	NA	NA	cellular&nbsp;organisms>Bacteria>Proteobacteria>Gammaproteobacteria>Moraxellales>Moraxellaceae>Psychrobacter>unclassified&nbsp;Psychrobacter
Pedobacter endophyticus	S	2789740	37	37	NA	NA	NA	NA	NA	NA	cellular&nbsp;organisms>Bacteria>FCB&nbsp;group>Bacteroidetes/Chlorobi&nbsp;group>Bacteroidota>Sphingobacteriia>Sphingobacteriales>Sphingobacteriaceae>Pedobacter
Mucilaginibacter mali	S	2740462	37	37	NA	NA	NA	NA	NA	NA	cellular&nbsp;organisms>Bacteria>FCB&nbsp;group>Bacteroidetes/Chlorobi&nbsp;group>Bacteroidota>Sphingobacteriia>Sphingobacteriales>Sphingobacteriaceae>Mucilaginibacter
Tomitella gaofuii	S	2760083	36	36	NA	NA	NA	NA	NA	NA	cellular&nbsp;organisms>Bacteria>Terrabacteria&nbsp;group>Actinobacteria>Actinomycetia>Corynebacteriales>Corynebacteriales&nbsp;incertae&nbsp;sedis>Tomitella
Curtobacterium flaccumfaciens	S	2035	36	36	NA	NA	NA	NA	NA	NA	cellular&nbsp;organisms>Bacteria>Terrabacteria&nbsp;group>Actinobacteria>Actinomycetia>Micrococcales>Microbacteriaceae>Curtobacterium
Luteipulveratus mongoliensis	S	571913	36	36	NA	NA	NA	NA	NA	NA	cellular&nbsp;organisms>Bacteria>Terrabacteria&nbsp;group>Actinobacteria>Actinomycetia>Micrococcales>Dermacoccaceae>Luteipulveratus
Ornithinimicrobium flavum	S	1288636	36	36	NA	NA	NA	NA	NA	NA	cellular&nbsp;organisms>Bacteria>Terrabacteria&nbsp;group>Actinobacteria>Actinomycetia>Micrococcales>Ornithinimicrobiaceae>Ornithinimicrobium
Streptomyces cyaneochromogenes	S	2496836	36	36	NA	NA	NA	NA	NA	NA	cellular&nbsp;organisms>Bacteria>Terrabacteria&nbsp;group>Actinobacteria>Actinomycetia>Streptomycetales>Streptomycetaceae>Streptomyces
Streptomyces griseorubiginosus	S	67304	36	36	NA	NA	NA	NA	NA	NA	cellular&nbsp;organisms>Bacteria>Terrabacteria&nbsp;group>Actinobacteria>Actinomycetia>Streptomycetales>Streptomycetaceae>Streptomyces
Pedobacter sp. HDW13	S	2714940	36	36	NA	NA	NA	NA	NA	NA	cellular&nbsp;organisms>Bacteria>FCB&nbsp;group>Bacteroidetes/Chlorobi&nbsp;group>Bacteroidota>Sphingobacteriia>Sphingobacteriales>Sphingobacteriaceae>Pedobacter>unclassified&nbsp;Pedobacter
Chryseobacterium oranimense	S	421058	36	36	NA	NA	NA	NA	NA	NA	cellular&nbsp;organisms>Bacteria>FCB&nbsp;group>Bacteroidetes/Chlorobi&nbsp;group>Bacteroidota>Flavobacteriia>Flavobacteriales>Weeksellaceae>Chryseobacterium&nbsp;group>Chryseobacterium
Chryseobacterium glaciei	S	1685010	36	36	NA	NA	NA	NA	NA	NA	cellular&nbsp;organisms>Bacteria>FCB&nbsp;group>Bacteroidetes/Chlorobi&nbsp;group>Bacteroidota>Flavobacteriia>Flavobacteriales>Weeksellaceae>Chryseobacterium&nbsp;group>Chryseobacterium
Kaistella antarctica	S	266748	36	36	NA	NA	NA	NA	NA	NA	cellular&nbsp;organisms>Bacteria>FCB&nbsp;group>Bacteroidetes/Chlorobi&nbsp;group>Bacteroidota>Flavobacteriia>Flavobacteriales>Weeksellaceae>Chryseobacterium&nbsp;group>Kaistella
Paraliobacillus zengyii	S	2213194	35	35	NA	NA	NA	NA	NA	NA	cellular&nbsp;organisms>Bacteria>Terrabacteria&nbsp;group>Firmicutes>Bacilli>Bacillales>Bacillaceae>Paraliobacillus
Mycolicibacterium smegmatis	S	1772	35	35	NA	NA	NA	NA	NA	NA	cellular&nbsp;organisms>Bacteria>Terrabacteria&nbsp;group>Actinobacteria>Actinomycetia>Corynebacteriales>Mycobacteriaceae>Mycolicibacterium
Arthrobacter polaris	S	2813727	35	35	NA	NA	NA	NA	NA	NA	cellular&nbsp;organisms>Bacteria>Terrabacteria&nbsp;group>Actinobacteria>Actinomycetia>Micrococcales>Micrococcaceae>Arthrobacter
Cellulomonas fimi	S	1708	35	35	NA	NA	NA	NA	NA	NA	cellular&nbsp;organisms>Bacteria>Terrabacteria&nbsp;group>Actinobacteria>Actinomycetia>Micrococcales>Cellulomonadaceae>Cellulomonas
Actinoplanes missouriensis	S	1866	35	35	NA	NA	NA	NA	NA	NA	cellular&nbsp;organisms>Bacteria>Terrabacteria&nbsp;group>Actinobacteria>Actinomycetia>Micromonosporales>Micromonosporaceae>Actinoplanes
Serratia proteamaculans	S	28151	35	35	NA	NA	NA	NA	NA	NA	cellular&nbsp;organisms>Bacteria>Proteobacteria>Gammaproteobacteria>Enterobacterales>Yersiniaceae>Serratia
Cupriavidus pauculus	S	82633	35	35	NA	NA	NA	NA	NA	NA	cellular&nbsp;organisms>Bacteria>Proteobacteria>Betaproteobacteria>Burkholderiales>Burkholderiaceae>Cupriavidus
Chryseobacterium sp. cx-624	S	2758037	35	35	NA	NA	NA	NA	NA	NA	cellular&nbsp;organisms>Bacteria>FCB&nbsp;group>Bacteroidetes/Chlorobi&nbsp;group>Bacteroidota>Flavobacteriia>Flavobacteriales>Weeksellaceae>Chryseobacterium&nbsp;group>Chryseobacterium>unclassified&nbsp;Chryseobacterium
Aquiflexum balticum	S	280473	35	35	NA	NA	NA	NA	NA	NA	cellular&nbsp;organisms>Bacteria>FCB&nbsp;group>Bacteroidetes/Chlorobi&nbsp;group>Bacteroidota>Cytophagia>Cytophagales>Cyclobacteriaceae>Aquiflexum
Limosilactobacillus fermentum	S	1613	34	34	NA	NA	NA	NA	NA	NA	cellular&nbsp;organisms>Bacteria>Terrabacteria&nbsp;group>Firmicutes>Bacilli>Lactobacillales>Lactobacillaceae>Limosilactobacillus
Mycobacterium paragordonae	S	1389713	34	34	NA	NA	NA	NA	NA	NA	cellular&nbsp;organisms>Bacteria>Terrabacteria&nbsp;group>Actinobacteria>Actinomycetia>Corynebacteriales>Mycobacteriaceae>Mycobacterium
Arthrobacter sp. zg-Y859	S	2964609	34	34	NA	NA	NA	NA	NA	NA	cellular&nbsp;organisms>Bacteria>Terrabacteria&nbsp;group>Actinobacteria>Actinomycetia>Micrococcales>Micrococcaceae>Arthrobacter>unclassified&nbsp;Arthrobacter
Janibacter sp. YB324	S	2761047	34	34	NA	NA	NA	NA	NA	NA	cellular&nbsp;organisms>Bacteria>Terrabacteria&nbsp;group>Actinobacteria>Actinomycetia>Micrococcales>Intrasporangiaceae>Janibacter>unclassified&nbsp;Janibacter
Cellulomonas sp. zg.Y338	S	2968084	34	34	NA	NA	NA	NA	NA	NA	cellular&nbsp;organisms>Bacteria>Terrabacteria&nbsp;group>Actinobacteria>Actinomycetia>Micrococcales>Cellulomonadaceae>Cellulomonas>unclassified&nbsp;Cellulomonas
Streptomyces sp. ST1015	S	1848900	34	34	NA	NA	NA	NA	NA	NA	cellular&nbsp;organisms>Bacteria>Terrabacteria&nbsp;group>Actinobacteria>Actinomycetia>Streptomycetales>Streptomycetaceae>Streptomyces>unclassified&nbsp;Streptomyces
Peterkaempfera bronchialis	S	2126346	34	34	NA	NA	NA	NA	NA	NA	cellular&nbsp;organisms>Bacteria>Terrabacteria&nbsp;group>Actinobacteria>Actinomycetia>Streptomycetales>Streptomycetaceae>Peterkaempfera
Chryseobacterium sp. MEBOG06	S	2879938	34	34	NA	NA	NA	NA	NA	NA	cellular&nbsp;organisms>Bacteria>FCB&nbsp;group>Bacteroidetes/Chlorobi&nbsp;group>Bacteroidota>Flavobacteriia>Flavobacteriales>Weeksellaceae>Chryseobacterium&nbsp;group>Chryseobacterium>unclassified&nbsp;Chryseobacterium
Chryseobacterium gallinarum	S	1324352	34	34	NA	NA	NA	NA	NA	NA	cellular&nbsp;organisms>Bacteria>FCB&nbsp;group>Bacteroidetes/Chlorobi&nbsp;group>Bacteroidota>Flavobacteriia>Flavobacteriales>Weeksellaceae>Chryseobacterium&nbsp;group>Chryseobacterium
Bacillus sp. PGP15	S	2933563	33	33	NA	NA	NA	NA	NA	NA	cellular&nbsp;organisms>Bacteria>Terrabacteria&nbsp;group>Firmicutes>Bacilli>Bacillales>Bacillaceae>Bacillus>unclassified&nbsp;Bacillus&nbsp;(in:&nbsp;Bacteria)
Aneurinibacillus soli	S	1500254	33	33	NA	NA	NA	NA	NA	NA	cellular&nbsp;organisms>Bacteria>Terrabacteria&nbsp;group>Firmicutes>Bacilli>Bacillales>Paenibacillaceae>Aneurinibacillus&nbsp;group>Aneurinibacillus
Pediococcus pentosaceus	S	1255	33	33	NA	NA	NA	NA	NA	NA	cellular&nbsp;organisms>Bacteria>Terrabacteria&nbsp;group>Firmicutes>Bacilli>Lactobacillales>Lactobacillaceae>Pediococcus
Carnobacterium sp. 17-4	S	208596	33	33	NA	NA	NA	NA	NA	NA	cellular&nbsp;organisms>Bacteria>Terrabacteria&nbsp;group>Firmicutes>Bacilli>Lactobacillales>Carnobacteriaceae>Carnobacterium>unclassified&nbsp;Carnobacterium
Dorea longicatena	S	88431	33	33	NA	NA	NA	NA	NA	NA	cellular&nbsp;organisms>Bacteria>Terrabacteria&nbsp;group>Firmicutes>Clostridia>Eubacteriales>Lachnospiraceae>Dorea
Mycobacterium rufum	S	318424	33	33	NA	NA	NA	NA	NA	NA	cellular&nbsp;organisms>Bacteria>Terrabacteria&nbsp;group>Actinobacteria>Actinomycetia>Corynebacteriales>Mycobacteriaceae>Mycobacterium
Rhodococcus sp. PBTS 1	S	1653478	33	33	NA	NA	NA	NA	NA	NA	cellular&nbsp;organisms>Bacteria>Terrabacteria&nbsp;group>Actinobacteria>Actinomycetia>Corynebacteriales>Nocardiaceae>Rhodococcus>unclassified&nbsp;Rhodococcus
Brevibacterium atlanticum	S	2697563	33	33	NA	NA	NA	NA	NA	NA	cellular&nbsp;organisms>Bacteria>Terrabacteria&nbsp;group>Actinobacteria>Actinomycetia>Micrococcales>Brevibacteriaceae>Brevibacterium
Georgenia sp. TF02-10	S	2917725	33	33	NA	NA	NA	NA	NA	NA	cellular&nbsp;organisms>Bacteria>Terrabacteria&nbsp;group>Actinobacteria>Actinomycetia>Micrococcales>Bogoriellaceae>Georgenia>unclassified&nbsp;Georgenia
Propionibacterium australiense	S	119981	33	33	NA	NA	NA	NA	NA	NA	cellular&nbsp;organisms>Bacteria>Terrabacteria&nbsp;group>Actinobacteria>Actinomycetia>Propionibacteriales>Propionibacteriaceae>Propionibacterium
Nocardioides sp. InS609-2	S	2760705	33	33	NA	NA	NA	NA	NA	NA	cellular&nbsp;organisms>Bacteria>Terrabacteria&nbsp;group>Actinobacteria>Actinomycetia>Propionibacteriales>Nocardioidaceae>Nocardioides>unclassified&nbsp;Nocardioides
Streptomyces alboflavus	S	67267	33	33	NA	NA	NA	NA	NA	NA	cellular&nbsp;organisms>Bacteria>Terrabacteria&nbsp;group>Actinobacteria>Actinomycetia>Streptomycetales>Streptomycetaceae>Streptomyces
Saccharopolyspora erythraea	S	1836	33	33	NA	NA	NA	NA	NA	NA	cellular&nbsp;organisms>Bacteria>Terrabacteria&nbsp;group>Actinobacteria>Actinomycetia>Pseudonocardiales>Pseudonocardiaceae>Saccharopolyspora
Couchioplanes caeruleus	S	56438	33	33	NA	NA	NA	NA	NA	NA	cellular&nbsp;organisms>Bacteria>Terrabacteria&nbsp;group>Actinobacteria>Actinomycetia>Micromonosporales>Micromonosporaceae>Couchioplanes
Pedobacter cryoconitis	S	188932	33	33	NA	NA	NA	NA	NA	NA	cellular&nbsp;organisms>Bacteria>FCB&nbsp;group>Bacteroidetes/Chlorobi&nbsp;group>Bacteroidota>Sphingobacteriia>Sphingobacteriales>Sphingobacteriaceae>Pedobacter
Flavobacterium nitrogenifigens	S	1617283	33	33	NA	NA	NA	NA	NA	NA	cellular&nbsp;organisms>Bacteria>FCB&nbsp;group>Bacteroidetes/Chlorobi&nbsp;group>Bacteroidota>Flavobacteriia>Flavobacteriales>Flavobacteriaceae>Flavobacterium
Vagococcus penaei	S	633807	32	32	NA	NA	NA	NA	NA	NA	cellular&nbsp;organisms>Bacteria>Terrabacteria&nbsp;group>Firmicutes>Bacilli>Lactobacillales>Enterococcaceae>Vagococcus
Clostridium botulinum	S	1491	32	32	NA	NA	NA	NA	NA	NA	cellular&nbsp;organisms>Bacteria>Terrabacteria&nbsp;group>Firmicutes>Clostridia>Eubacteriales>Clostridiaceae>Clostridium
Erysipelothrix larvae	S	1514105	32	32	NA	NA	NA	NA	NA	NA	cellular&nbsp;organisms>Bacteria>Terrabacteria&nbsp;group>Firmicutes>Erysipelotrichia>Erysipelotrichales>Erysipelotrichaceae>Erysipelothrix
Leucobacter sp. H25R-14	S	2932245	32	32	NA	NA	NA	NA	NA	NA	cellular&nbsp;organisms>Bacteria>Terrabacteria&nbsp;group>Actinobacteria>Actinomycetia>Micrococcales>Microbacteriaceae>Leucobacter>unclassified&nbsp;Leucobacter
Nonomuraea gerenzanensis	S	93944	32	32	NA	NA	NA	NA	NA	NA	cellular&nbsp;organisms>Bacteria>Terrabacteria&nbsp;group>Actinobacteria>Actinomycetia>Streptosporangiales>Streptosporangiaceae>Nonomuraea
Pseudoalteromonas sp. SCSIO 43201	S	2822842	32	32	NA	NA	NA	NA	NA	NA	cellular&nbsp;organisms>Bacteria>Proteobacteria>Gammaproteobacteria>Alteromonadales>Pseudoalteromonadaceae>Pseudoalteromonas>unclassified&nbsp;Pseudoalteromonas
Paracoccus everestensis	S	2903900	32	32	NA	NA	NA	NA	NA	NA	cellular&nbsp;organisms>Bacteria>Proteobacteria>Alphaproteobacteria>Rhodobacterales>Rhodobacteraceae>Paracoccus
Enterococcus wangshanyuanii	S	2005703	31	31	NA	NA	NA	NA	NA	NA	cellular&nbsp;organisms>Bacteria>Terrabacteria&nbsp;group>Firmicutes>Bacilli>Lactobacillales>Enterococcaceae>Enterococcus
Streptococcus equi	S	1336	31	31	NA	NA	NA	NA	NA	NA	cellular&nbsp;organisms>Bacteria>Terrabacteria&nbsp;group>Firmicutes>Bacilli>Lactobacillales>Streptococcaceae>Streptococcus>Streptococcus&nbsp;dysgalactiae&nbsp;group
Nocardia farcinica	S	37329	31	31	NA	NA	NA	NA	NA	NA	cellular&nbsp;organisms>Bacteria>Terrabacteria&nbsp;group>Actinobacteria>Actinomycetia>Corynebacteriales>Nocardiaceae>Nocardia
Arthrobacter dokdonellae	S	2211210	31	31	NA	NA	NA	NA	NA	NA	cellular&nbsp;organisms>Bacteria>Terrabacteria&nbsp;group>Actinobacteria>Actinomycetia>Micrococcales>Micrococcaceae>Arthrobacter
Microbacterium sp. PAMC22086	S	2861281	31	31	NA	NA	NA	NA	NA	NA	cellular&nbsp;organisms>Bacteria>Terrabacteria&nbsp;group>Actinobacteria>Actinomycetia>Micrococcales>Microbacteriaceae>Microbacterium>unclassified&nbsp;Microbacterium
Agrococcus sp. Marseille-Q4369	S	2810513	31	31	NA	NA	NA	NA	NA	NA	cellular&nbsp;organisms>Bacteria>Terrabacteria&nbsp;group>Actinobacteria>Actinomycetia>Micrococcales>Microbacteriaceae>Agrococcus>unclassified&nbsp;Agrococcus
Pimelobacter simplex	S	2045	31	31	NA	NA	NA	NA	NA	NA	cellular&nbsp;organisms>Bacteria>Terrabacteria&nbsp;group>Actinobacteria>Actinomycetia>Propionibacteriales>Nocardioidaceae>Pimelobacter
Streptomyces globosus	S	68209	31	31	NA	NA	NA	NA	NA	NA	cellular&nbsp;organisms>Bacteria>Terrabacteria&nbsp;group>Actinobacteria>Actinomycetia>Streptomycetales>Streptomycetaceae>Streptomyces
Streptomyces lavendulae	S	1914	31	31	NA	NA	NA	NA	NA	NA	cellular&nbsp;organisms>Bacteria>Terrabacteria&nbsp;group>Actinobacteria>Actinomycetia>Streptomycetales>Streptomycetaceae>Streptomyces
Nonomuraea sp. ATCC 55076	S	1909395	31	31	NA	NA	NA	NA	NA	NA	cellular&nbsp;organisms>Bacteria>Terrabacteria&nbsp;group>Actinobacteria>Actinomycetia>Streptosporangiales>Streptosporangiaceae>Nonomuraea>unclassified&nbsp;Nonomuraea
Citrobacter youngae	S	133448	31	31	NA	NA	NA	NA	NA	NA	cellular&nbsp;organisms>Bacteria>Proteobacteria>Gammaproteobacteria>Enterobacterales>Enterobacteriaceae>Citrobacter>Citrobacter&nbsp;freundii&nbsp;complex
Alteromonas macleodii	S	28108	31	31	NA	NA	NA	NA	NA	NA	cellular&nbsp;organisms>Bacteria>Proteobacteria>Gammaproteobacteria>Alteromonadales>Alteromonadaceae>Alteromonas/Salinimonas&nbsp;group>Alteromonas
Pedobacter sp. PACM 27299	S	1727164	31	31	NA	NA	NA	NA	NA	NA	cellular&nbsp;organisms>Bacteria>FCB&nbsp;group>Bacteroidetes/Chlorobi&nbsp;group>Bacteroidota>Sphingobacteriia>Sphingobacteriales>Sphingobacteriaceae>Pedobacter>unclassified&nbsp;Pedobacter
Cloacibacterium normanense	S	237258	31	31	NA	NA	NA	NA	NA	NA	cellular&nbsp;organisms>Bacteria>FCB&nbsp;group>Bacteroidetes/Chlorobi&nbsp;group>Bacteroidota>Flavobacteriia>Flavobacteriales>Weeksellaceae>Cloacibacterium
Lutibacter sp. A64	S	2918526	31	31	NA	NA	NA	NA	NA	NA	cellular&nbsp;organisms>Bacteria>FCB&nbsp;group>Bacteroidetes/Chlorobi&nbsp;group>Bacteroidota>Flavobacteriia>Flavobacteriales>Flavobacteriaceae>Lutibacter>unclassified&nbsp;Lutibacter
Jeotgalibaca sp. MA1X17-3	S	2908211	30	30	NA	NA	NA	NA	NA	NA	cellular&nbsp;organisms>Bacteria>Terrabacteria&nbsp;group>Firmicutes>Bacilli>Lactobacillales>Carnobacteriaceae>Jeotgalibaca>unclassified&nbsp;Jeotgalibaca
Arthrobacter sp. PAMC25564	S	2565366	30	30	NA	NA	NA	NA	NA	NA	cellular&nbsp;organisms>Bacteria>Terrabacteria&nbsp;group>Actinobacteria>Actinomycetia>Micrococcales>Micrococcaceae>Arthrobacter>unclassified&nbsp;Arthrobacter
Arthrobacter jiangjiafuii	S	2817475	30	30	NA	NA	NA	NA	NA	NA	cellular&nbsp;organisms>Bacteria>Terrabacteria&nbsp;group>Actinobacteria>Actinomycetia>Micrococcales>Micrococcaceae>Arthrobacter
Microbacterium sp. SSW1-51	S	2851650	30	30	NA	NA	NA	NA	NA	NA	cellular&nbsp;organisms>Bacteria>Terrabacteria&nbsp;group>Actinobacteria>Actinomycetia>Micrococcales>Microbacteriaceae>Microbacterium>unclassified&nbsp;Microbacterium
Microbacterium protaetiae	S	2509458	30	30	NA	NA	NA	NA	NA	NA	cellular&nbsp;organisms>Bacteria>Terrabacteria&nbsp;group>Actinobacteria>Actinomycetia>Micrococcales>Microbacteriaceae>Microbacterium
Microbacterium terricola	S	344163	30	30	NA	NA	NA	NA	NA	NA	cellular&nbsp;organisms>Bacteria>Terrabacteria&nbsp;group>Actinobacteria>Actinomycetia>Micrococcales>Microbacteriaceae>Microbacterium
Salinibacterium sp. ZJ450	S	2708338	30	30	NA	NA	NA	NA	NA	NA	cellular&nbsp;organisms>Bacteria>Terrabacteria&nbsp;group>Actinobacteria>Actinomycetia>Micrococcales>Microbacteriaceae>Salinibacterium>unclassified&nbsp;Salinibacterium
Ornithinimicrobium sp. HY006	S	2508882	30	30	NA	NA	NA	NA	NA	NA	cellular&nbsp;organisms>Bacteria>Terrabacteria&nbsp;group>Actinobacteria>Actinomycetia>Micrococcales>Ornithinimicrobiaceae>Ornithinimicrobium>unclassified&nbsp;Ornithinimicrobium
Marmoricola scoriae	S	642780	30	30	NA	NA	NA	NA	NA	NA	cellular&nbsp;organisms>Bacteria>Terrabacteria&nbsp;group>Actinobacteria>Actinomycetia>Propionibacteriales>Nocardioidaceae>Marmoricola
Streptomyces marincola	S	2878388	30	30	NA	NA	NA	NA	NA	NA	cellular&nbsp;organisms>Bacteria>Terrabacteria&nbsp;group>Actinobacteria>Actinomycetia>Streptomycetales>Streptomycetaceae>Streptomyces
Streptomyces tsukubensis	S	83656	30	30	NA	NA	NA	NA	NA	NA	cellular&nbsp;organisms>Bacteria>Terrabacteria&nbsp;group>Actinobacteria>Actinomycetia>Streptomycetales>Streptomycetaceae>Streptomyces
Saccharomonospora glauca	S	40990	30	30	NA	NA	NA	NA	NA	NA	cellular&nbsp;organisms>Bacteria>Terrabacteria&nbsp;group>Actinobacteria>Actinomycetia>Pseudonocardiales>Pseudonocardiaceae>Saccharomonospora
Dactylosporangium aurantiacum	S	35754	30	30	NA	NA	NA	NA	NA	NA	cellular&nbsp;organisms>Bacteria>Terrabacteria&nbsp;group>Actinobacteria>Actinomycetia>Micromonosporales>Micromonosporaceae>Dactylosporangium
Paracholeplasma brassicae	S	61635	30	30	NA	NA	NA	NA	NA	NA	cellular&nbsp;organisms>Bacteria>Terrabacteria&nbsp;group>Tenericutes>Mollicutes>Acholeplasmatales>Acholeplasmataceae>Paracholeplasma
Ferruginibacter albus	S	2875540	30	30	NA	NA	NA	NA	NA	NA	cellular&nbsp;organisms>Bacteria>FCB&nbsp;group>Bacteroidetes/Chlorobi&nbsp;group>Bacteroidota>Chitinophagia>Chitinophagales>Chitinophagaceae>Ferruginibacter
Streptococcus oralis	S	1303	29	29	NA	NA	NA	NA	NA	NA	cellular&nbsp;organisms>Bacteria>Terrabacteria&nbsp;group>Firmicutes>Bacilli>Lactobacillales>Streptococcaceae>Streptococcus
Companilactobacillus allii	S	1847728	29	29	NA	NA	NA	NA	NA	NA	cellular&nbsp;organisms>Bacteria>Terrabacteria&nbsp;group>Firmicutes>Bacilli>Lactobacillales>Lactobacillaceae>Companilactobacillus
Clostridium beijerinckii	S	1520	29	29	NA	NA	NA	NA	NA	NA	cellular&nbsp;organisms>Bacteria>Terrabacteria&nbsp;group>Firmicutes>Clostridia>Eubacteriales>Clostridiaceae>Clostridium
Mycolicibacterium tokaiense	S	39695	29	29	NA	NA	NA	NA	NA	NA	cellular&nbsp;organisms>Bacteria>Terrabacteria&nbsp;group>Actinobacteria>Actinomycetia>Corynebacteriales>Mycobacteriaceae>Mycolicibacterium
Mycolicibacterium thermoresistibile	S	1797	29	29	NA	NA	NA	NA	NA	NA	cellular&nbsp;organisms>Bacteria>Terrabacteria&nbsp;group>Actinobacteria>Actinomycetia>Corynebacteriales>Mycobacteriaceae>Mycolicibacterium
Arthrobacter sp. YN	S	2020486	29	29	NA	NA	NA	NA	NA	NA	cellular&nbsp;organisms>Bacteria>Terrabacteria&nbsp;group>Actinobacteria>Actinomycetia>Micrococcales>Micrococcaceae>Arthrobacter>unclassified&nbsp;Arthrobacter
Arthrobacter koreensis	S	199136	29	29	NA	NA	NA	NA	NA	NA	cellular&nbsp;organisms>Bacteria>Terrabacteria&nbsp;group>Actinobacteria>Actinomycetia>Micrococcales>Micrococcaceae>Arthrobacter
Aeromicrobium marinum	S	219314	29	29	NA	NA	NA	NA	NA	NA	cellular&nbsp;organisms>Bacteria>Terrabacteria&nbsp;group>Actinobacteria>Actinomycetia>Propionibacteriales>Nocardioidaceae>Aeromicrobium
Aeromicrobium chenweiae	S	2079793	29	29	NA	NA	NA	NA	NA	NA	cellular&nbsp;organisms>Bacteria>Terrabacteria&nbsp;group>Actinobacteria>Actinomycetia>Propionibacteriales>Nocardioidaceae>Aeromicrobium
Streptomyces peucetius	S	1950	29	29	NA	NA	NA	NA	NA	NA	cellular&nbsp;organisms>Bacteria>Terrabacteria&nbsp;group>Actinobacteria>Actinomycetia>Streptomycetales>Streptomycetaceae>Streptomyces
Streptomyces vinaceus	S	1960	29	29	NA	NA	NA	NA	NA	NA	cellular&nbsp;organisms>Bacteria>Terrabacteria&nbsp;group>Actinobacteria>Actinomycetia>Streptomycetales>Streptomycetaceae>Streptomyces
Brasilonema sennae	S	1397703	29	29	NA	NA	NA	NA	NA	NA	cellular&nbsp;organisms>Bacteria>Terrabacteria&nbsp;group>Cyanobacteria/Melainabacteria&nbsp;group>Cyanobacteria>Nostocales>Scytonemataceae>Brasilonema
Shewanella violacea	S	60217	29	29	NA	NA	NA	NA	NA	NA	cellular&nbsp;organisms>Bacteria>Proteobacteria>Gammaproteobacteria>Alteromonadales>Shewanellaceae>Shewanella
Chryseobacterium joostei	S	112234	29	29	NA	NA	NA	NA	NA	NA	cellular&nbsp;organisms>Bacteria>FCB&nbsp;group>Bacteroidetes/Chlorobi&nbsp;group>Bacteroidota>Flavobacteriia>Flavobacteriales>Weeksellaceae>Chryseobacterium&nbsp;group>Chryseobacterium
Flavobacterium sp. F-340	S	2893886	29	29	NA	NA	NA	NA	NA	NA	cellular&nbsp;organisms>Bacteria>FCB&nbsp;group>Bacteroidetes/Chlorobi&nbsp;group>Bacteroidota>Flavobacteriia>Flavobacteriales>Flavobacteriaceae>Flavobacterium>unclassified&nbsp;Flavobacterium
Blattabacterium cuenoti	S	1653831	29	29	NA	NA	NA	NA	NA	NA	cellular&nbsp;organisms>Bacteria>FCB&nbsp;group>Bacteroidetes/Chlorobi&nbsp;group>Bacteroidota>Flavobacteriia>Flavobacteriales>Blattabacteriaceae>Blattabacterium
Mycolicibacterium parafortuitum	S	39692	28	28	NA	NA	NA	NA	NA	NA	cellular&nbsp;organisms>Bacteria>Terrabacteria&nbsp;group>Actinobacteria>Actinomycetia>Corynebacteriales>Mycobacteriaceae>Mycolicibacterium
Rhodococcus opacus	S	37919	28	28	NA	NA	NA	NA	NA	NA	cellular&nbsp;organisms>Bacteria>Terrabacteria&nbsp;group>Actinobacteria>Actinomycetia>Corynebacteriales>Nocardiaceae>Rhodococcus
Nocardia sp. CS682	S	1047172	28	28	NA	NA	NA	NA	NA	NA	cellular&nbsp;organisms>Bacteria>Terrabacteria&nbsp;group>Actinobacteria>Actinomycetia>Corynebacteriales>Nocardiaceae>Nocardia>unclassified&nbsp;Nocardia
Gordonia mangrovi	S	2665643	28	28	NA	NA	NA	NA	NA	NA	cellular&nbsp;organisms>Bacteria>Terrabacteria&nbsp;group>Actinobacteria>Actinomycetia>Corynebacteriales>Gordoniaceae>Gordonia
Gordonia polyisoprenivorans	S	84595	28	28	NA	NA	NA	NA	NA	NA	cellular&nbsp;organisms>Bacteria>Terrabacteria&nbsp;group>Actinobacteria>Actinomycetia>Corynebacteriales>Gordoniaceae>Gordonia
Arthrobacter sp. zg-Y453	S	2886935	28	28	NA	NA	NA	NA	NA	NA	cellular&nbsp;organisms>Bacteria>Terrabacteria&nbsp;group>Actinobacteria>Actinomycetia>Micrococcales>Micrococcaceae>Arthrobacter>unclassified&nbsp;Arthrobacter
Arthrobacter sp. YA7-1	S	2987701	28	28	NA	NA	NA	NA	NA	NA	cellular&nbsp;organisms>Bacteria>Terrabacteria&nbsp;group>Actinobacteria>Actinomycetia>Micrococcales>Micrococcaceae>Arthrobacter>unclassified&nbsp;Arthrobacter
Microbacterium sp. H1-D42	S	2925844	28	28	NA	NA	NA	NA	NA	NA	cellular&nbsp;organisms>Bacteria>Terrabacteria&nbsp;group>Actinobacteria>Actinomycetia>Micrococcales>Microbacteriaceae>Microbacterium>unclassified&nbsp;Microbacterium
Cryobacterium soli	S	2220095	28	28	NA	NA	NA	NA	NA	NA	cellular&nbsp;organisms>Bacteria>Terrabacteria&nbsp;group>Actinobacteria>Actinomycetia>Micrococcales>Microbacteriaceae>Cryobacterium
Ornithinimicrobium pratense	S	2593973	28	28	NA	NA	NA	NA	NA	NA	cellular&nbsp;organisms>Bacteria>Terrabacteria&nbsp;group>Actinobacteria>Actinomycetia>Micrococcales>Ornithinimicrobiaceae>Ornithinimicrobium
Nocardioides sp. S-1144	S	2582905	28	28	NA	NA	NA	NA	NA	NA	cellular&nbsp;organisms>Bacteria>Terrabacteria&nbsp;group>Actinobacteria>Actinomycetia>Propionibacteriales>Nocardioidaceae>Nocardioides>unclassified&nbsp;Nocardioides
Actinomadura sp. NAK00032	S	2742128	28	28	NA	NA	NA	NA	NA	NA	cellular&nbsp;organisms>Bacteria>Terrabacteria&nbsp;group>Actinobacteria>Actinomycetia>Streptosporangiales>Thermomonosporaceae>Actinomadura>unclassified&nbsp;Actinomadura
Pantoea stewartii	S	66269	28	28	NA	NA	NA	NA	NA	NA	cellular&nbsp;organisms>Bacteria>Proteobacteria>Gammaproteobacteria>Enterobacterales>Erwiniaceae>Pantoea
Mannheimia haemolytica	S	75985	28	28	NA	NA	NA	NA	NA	NA	cellular&nbsp;organisms>Bacteria>Proteobacteria>Gammaproteobacteria>Pasteurellales>Pasteurellaceae>Mannheimia
Shewanella yunxiaonensis	S	2829809	28	28	NA	NA	NA	NA	NA	NA	cellular&nbsp;organisms>Bacteria>Proteobacteria>Gammaproteobacteria>Alteromonadales>Shewanellaceae>Shewanella
Undibacterium sp. KW1	S	2058624	28	28	NA	NA	NA	NA	NA	NA	cellular&nbsp;organisms>Bacteria>Proteobacteria>Betaproteobacteria>Burkholderiales>Oxalobacteraceae>Undibacterium>unclassified&nbsp;Undibacterium
Archangium violaceum	S	83451	28	28	NA	NA	NA	NA	NA	NA	cellular&nbsp;organisms>Bacteria>Proteobacteria>delta/epsilon&nbsp;subdivisions>Deltaproteobacteria>Myxococcales>Cystobacterineae>Archangiaceae>Archangium
Chryseobacterium piperi	S	558152	28	28	NA	NA	NA	NA	NA	NA	cellular&nbsp;organisms>Bacteria>FCB&nbsp;group>Bacteroidetes/Chlorobi&nbsp;group>Bacteroidota>Flavobacteriia>Flavobacteriales>Weeksellaceae>Chryseobacterium&nbsp;group>Chryseobacterium
Kaistella sp. GW4-15	S	2878534	28	28	NA	NA	NA	NA	NA	NA	cellular&nbsp;organisms>Bacteria>FCB&nbsp;group>Bacteroidetes/Chlorobi&nbsp;group>Bacteroidota>Flavobacteriia>Flavobacteriales>Weeksellaceae>Chryseobacterium&nbsp;group>Kaistella>unclassified&nbsp;Kaistella
Bacillus sp. FDAARGOS_527	S	2576356	27	27	NA	NA	NA	NA	NA	NA	cellular&nbsp;organisms>Bacteria>Terrabacteria&nbsp;group>Firmicutes>Bacilli>Bacillales>Bacillaceae>Bacillus>unclassified&nbsp;Bacillus&nbsp;(in:&nbsp;Bacteria)
Latilactobacillus graminis	S	60519	27	27	NA	NA	NA	NA	NA	NA	cellular&nbsp;organisms>Bacteria>Terrabacteria&nbsp;group>Firmicutes>Bacilli>Lactobacillales>Lactobacillaceae>Latilactobacillus
Rhodococcus sp. W8901	S	2742603	27	27	NA	NA	NA	NA	NA	NA	cellular&nbsp;organisms>Bacteria>Terrabacteria&nbsp;group>Actinobacteria>Actinomycetia>Corynebacteriales>Nocardiaceae>Rhodococcus>unclassified&nbsp;Rhodococcus
Arthrobacter sp. 24S4-2	S	2575374	27	27	NA	NA	NA	NA	NA	NA	cellular&nbsp;organisms>Bacteria>Terrabacteria&nbsp;group>Actinobacteria>Actinomycetia>Micrococcales>Micrococcaceae>Arthrobacter>unclassified&nbsp;Arthrobacter
Arthrobacter sp. PM3	S	2017685	27	27	NA	NA	NA	NA	NA	NA	cellular&nbsp;organisms>Bacteria>Terrabacteria&nbsp;group>Actinobacteria>Actinomycetia>Micrococcales>Micrococcaceae>Arthrobacter>unclassified&nbsp;Arthrobacter
Microbacterium oleivorans	S	273677	27	27	NA	NA	NA	NA	NA	NA	cellular&nbsp;organisms>Bacteria>Terrabacteria&nbsp;group>Actinobacteria>Actinomycetia>Micrococcales>Microbacteriaceae>Microbacterium
Serinicoccus hydrothermalis	S	1758689	27	27	NA	NA	NA	NA	NA	NA	cellular&nbsp;organisms>Bacteria>Terrabacteria&nbsp;group>Actinobacteria>Actinomycetia>Micrococcales>Ornithinimicrobiaceae>Serinicoccus
Streptomyces sp. SN-593	S	659352	27	27	NA	NA	NA	NA	NA	NA	cellular&nbsp;organisms>Bacteria>Terrabacteria&nbsp;group>Actinobacteria>Actinomycetia>Streptomycetales>Streptomycetaceae>Streptomyces>unclassified&nbsp;Streptomyces
Prauserella marina	S	530584	27	27	NA	NA	NA	NA	NA	NA	cellular&nbsp;organisms>Bacteria>Terrabacteria&nbsp;group>Actinobacteria>Actinomycetia>Pseudonocardiales>Pseudonocardiaceae>Prauserella
Chryseobacterium carnipullorum	S	1124835	27	27	NA	NA	NA	NA	NA	NA	cellular&nbsp;organisms>Bacteria>FCB&nbsp;group>Bacteroidetes/Chlorobi&nbsp;group>Bacteroidota>Flavobacteriia>Flavobacteriales>Weeksellaceae>Chryseobacterium&nbsp;group>Chryseobacterium
Fusarium pseudograminearum	S	101028	27	27	NA	NA	NA	NA	NA	NA	cellular&nbsp;organisms>Eukaryota>Opisthokonta>Fungi>Dikarya>Ascomycota>saccharomyceta>Pezizomycotina>leotiomyceta>sordariomyceta>Sordariomycetes>Hypocreomycetidae>Hypocreales>Nectriaceae>Fusarium>Fusarium&nbsp;sambucinum&nbsp;species&nbsp;complex
Salicibibacter cibarius	S	2743000	26	26	NA	NA	NA	NA	NA	NA	cellular&nbsp;organisms>Bacteria>Terrabacteria&nbsp;group>Firmicutes>Bacilli>Bacillales>Bacillaceae>Salicibibacter
Mycobacterium basiliense	S	2094119	26	26	NA	NA	NA	NA	NA	NA	cellular&nbsp;organisms>Bacteria>Terrabacteria&nbsp;group>Actinobacteria>Actinomycetia>Corynebacteriales>Mycobacteriaceae>Mycobacterium
Nocardia iowensis	S	204891	26	26	NA	NA	NA	NA	NA	NA	cellular&nbsp;organisms>Bacteria>Terrabacteria&nbsp;group>Actinobacteria>Actinomycetia>Corynebacteriales>Nocardiaceae>Nocardia
Arthrobacter sp. CDRTa11	S	2651199	26	26	NA	NA	NA	NA	NA	NA	cellular&nbsp;organisms>Bacteria>Terrabacteria&nbsp;group>Actinobacteria>Actinomycetia>Micrococcales>Micrococcaceae>Arthrobacter>unclassified&nbsp;Arthrobacter
Arthrobacter sp. U41	S	1849032	26	26	NA	NA	NA	NA	NA	NA	cellular&nbsp;organisms>Bacteria>Terrabacteria&nbsp;group>Actinobacteria>Actinomycetia>Micrococcales>Micrococcaceae>Arthrobacter>unclassified&nbsp;Arthrobacter
Dermacoccus sp. PAMC28757	S	2762331	26	26	NA	NA	NA	NA	NA	NA	cellular&nbsp;organisms>Bacteria>Terrabacteria&nbsp;group>Actinobacteria>Actinomycetia>Micrococcales>Dermacoccaceae>Dermacoccus>unclassified&nbsp;Dermacoccus
Propioniciclava sp. MC1595	S	2760308	26	26	NA	NA	NA	NA	NA	NA	cellular&nbsp;organisms>Bacteria>Terrabacteria&nbsp;group>Actinobacteria>Actinomycetia>Propionibacteriales>Propionibacteriaceae>Propioniciclava>unclassified&nbsp;Propioniciclava
Nocardioides euryhalodurans	S	2518370	26	26	NA	NA	NA	NA	NA	NA	cellular&nbsp;organisms>Bacteria>Terrabacteria&nbsp;group>Actinobacteria>Actinomycetia>Propionibacteriales>Nocardioidaceae>Nocardioides
Aeromicrobium sp. zg-629	S	2663859	26	26	NA	NA	NA	NA	NA	NA	cellular&nbsp;organisms>Bacteria>Terrabacteria&nbsp;group>Actinobacteria>Actinomycetia>Propionibacteriales>Nocardioidaceae>Aeromicrobium>unclassified&nbsp;Aeromicrobium
Flaviflexus ciconiae	S	2496867	26	26	NA	NA	NA	NA	NA	NA	cellular&nbsp;organisms>Bacteria>Terrabacteria&nbsp;group>Actinobacteria>Actinomycetia>Actinomycetales>Actinomycetaceae>Flaviflexus
Actinomadura sp. WMMB 499	S	1219491	26	26	NA	NA	NA	NA	NA	NA	cellular&nbsp;organisms>Bacteria>Terrabacteria&nbsp;group>Actinobacteria>Actinomycetia>Streptosporangiales>Thermomonosporaceae>Actinomadura>unclassified&nbsp;Actinomadura
Blastococcus sp. PRF04-17	S	2933797	26	26	NA	NA	NA	NA	NA	NA	cellular&nbsp;organisms>Bacteria>Terrabacteria&nbsp;group>Actinobacteria>Actinomycetia>Geodermatophilales>Geodermatophilaceae>Blastococcus>unclassified&nbsp;Blastococcus
Wielerella bovis	S	2917790	26	26	NA	NA	NA	NA	NA	NA	cellular&nbsp;organisms>Bacteria>Proteobacteria>Betaproteobacteria>Neisseriales>Neisseriaceae>Wielerella
Mucilaginibacter ginsenosidivorax	S	862126	26	26	NA	NA	NA	NA	NA	NA	cellular&nbsp;organisms>Bacteria>FCB&nbsp;group>Bacteroidetes/Chlorobi&nbsp;group>Bacteroidota>Sphingobacteriia>Sphingobacteriales>Sphingobacteriaceae>Mucilaginibacter
Marinilongibacter aquaticus	S	2975157	26	26	NA	NA	NA	NA	NA	NA	cellular&nbsp;organisms>Bacteria>FCB&nbsp;group>Bacteroidetes/Chlorobi&nbsp;group>Bacteroidota>Cytophagia>Cytophagales>Spirosomaceae>Marinilongibacter
Fulvivirga sp. W9P-11	S	2904246	26	26	NA	NA	NA	NA	NA	NA	cellular&nbsp;organisms>Bacteria>FCB&nbsp;group>Bacteroidetes/Chlorobi&nbsp;group>Bacteroidota>Cytophagia>Cytophagales>Fulvivirgaceae>Fulvivirga>unclassified&nbsp;Fulvivirga
Aerococcus urinae	S	1376	25	25	NA	NA	NA	NA	NA	NA	cellular&nbsp;organisms>Bacteria>Terrabacteria&nbsp;group>Firmicutes>Bacilli>Lactobacillales>Aerococcaceae>Aerococcus
Latilactobacillus curvatus	S	28038	25	25	NA	NA	NA	NA	NA	NA	cellular&nbsp;organisms>Bacteria>Terrabacteria&nbsp;group>Firmicutes>Bacilli>Lactobacillales>Lactobacillaceae>Latilactobacillus
Liquorilactobacillus hordei	S	468911	25	25	NA	NA	NA	NA	NA	NA	cellular&nbsp;organisms>Bacteria>Terrabacteria&nbsp;group>Firmicutes>Bacilli>Lactobacillales>Lactobacillaceae>Liquorilactobacillus
Turicibacter sp. TJ11	S	2806443	25	25	NA	NA	NA	NA	NA	NA	cellular&nbsp;organisms>Bacteria>Terrabacteria&nbsp;group>Firmicutes>Erysipelotrichia>Erysipelotrichales>Turicibacteraceae>Turicibacter>unclassified&nbsp;Turicibacter
Gordonia phthalatica	S	1136941	25	25	NA	NA	NA	NA	NA	NA	cellular&nbsp;organisms>Bacteria>Terrabacteria&nbsp;group>Actinobacteria>Actinomycetia>Corynebacteriales>Gordoniaceae>Gordonia
Devriesea agamarum	S	472569	25	25	NA	NA	NA	NA	NA	NA	cellular&nbsp;organisms>Bacteria>Terrabacteria&nbsp;group>Actinobacteria>Actinomycetia>Micrococcales>Dermabacteraceae>Devriesea
Microbacterium sp. EF45044	S	2810535	25	25	NA	NA	NA	NA	NA	NA	cellular&nbsp;organisms>Bacteria>Terrabacteria&nbsp;group>Actinobacteria>Actinomycetia>Micrococcales>Microbacteriaceae>Microbacterium>unclassified&nbsp;Microbacterium
Microbacterium hominis	S	162426	25	25	NA	NA	NA	NA	NA	NA	cellular&nbsp;organisms>Bacteria>Terrabacteria&nbsp;group>Actinobacteria>Actinomycetia>Micrococcales>Microbacteriaceae>Microbacterium
Leucobacter muris	S	1935379	25	25	NA	NA	NA	NA	NA	NA	cellular&nbsp;organisms>Bacteria>Terrabacteria&nbsp;group>Actinobacteria>Actinomycetia>Micrococcales>Microbacteriaceae>Leucobacter
Leifsonia sp. ZF2019	S	2781978	25	25	NA	NA	NA	NA	NA	NA	cellular&nbsp;organisms>Bacteria>Terrabacteria&nbsp;group>Actinobacteria>Actinomycetia>Micrococcales>Microbacteriaceae>Leifsonia>unclassified&nbsp;Leifsonia
Cnuibacter physcomitrellae	S	1619308	25	25	NA	NA	NA	NA	NA	NA	cellular&nbsp;organisms>Bacteria>Terrabacteria&nbsp;group>Actinobacteria>Actinomycetia>Micrococcales>Microbacteriaceae>Cnuibacter
Phycicoccus sp. HDW14	S	2714941	25	25	NA	NA	NA	NA	NA	NA	cellular&nbsp;organisms>Bacteria>Terrabacteria&nbsp;group>Actinobacteria>Actinomycetia>Micrococcales>Intrasporangiaceae>Phycicoccus>unclassified&nbsp;Phycicoccus
Nocardioides rotundus	S	1774216	25	25	NA	NA	NA	NA	NA	NA	cellular&nbsp;organisms>Bacteria>Terrabacteria&nbsp;group>Actinobacteria>Actinomycetia>Propionibacteriales>Nocardioidaceae>Nocardioides
Streptomyces sp. CB01881	S	2078691	25	25	NA	NA	NA	NA	NA	NA	cellular&nbsp;organisms>Bacteria>Terrabacteria&nbsp;group>Actinobacteria>Actinomycetia>Streptomycetales>Streptomycetaceae>Streptomyces>unclassified&nbsp;Streptomyces
Yinghuangia sp. ASG 101	S	2896848	25	25	NA	NA	NA	NA	NA	NA	cellular&nbsp;organisms>Bacteria>Terrabacteria&nbsp;group>Actinobacteria>Actinomycetia>Streptomycetales>Streptomycetaceae>Yinghuangia>unclassified&nbsp;Yinghuangia
Aquirhabdus parva	S	2283318	25	25	NA	NA	NA	NA	NA	NA	cellular&nbsp;organisms>Bacteria>Proteobacteria>Gammaproteobacteria>Moraxellales>Moraxellaceae>Aquirhabdus
[Pseudomonas] zhaodongensis	S	1176257	25	25	NA	NA	NA	NA	NA	NA	cellular&nbsp;organisms>Bacteria>Proteobacteria>Gammaproteobacteria>Pseudomonadales>Pseudomonadaceae>Stutzerimonas
Actinobacillus indolicus	S	51049	25	25	NA	NA	NA	NA	NA	NA	cellular&nbsp;organisms>Bacteria>Proteobacteria>Gammaproteobacteria>Pasteurellales>Pasteurellaceae>Actinobacillus
Tatlockia micdadei	S	451	25	25	NA	NA	NA	NA	NA	NA	cellular&nbsp;organisms>Bacteria>Proteobacteria>Gammaproteobacteria>Legionellales>Legionellaceae>Tatlockia
Flavobacterium faecale	S	1355330	25	25	NA	NA	NA	NA	NA	NA	cellular&nbsp;organisms>Bacteria>FCB&nbsp;group>Bacteroidetes/Chlorobi&nbsp;group>Bacteroidota>Flavobacteriia>Flavobacteriales>Flavobacteriaceae>Flavobacterium
Streptococcus ferus	S	1345	24	24	NA	NA	NA	NA	NA	NA	cellular&nbsp;organisms>Bacteria>Terrabacteria&nbsp;group>Firmicutes>Bacilli>Lactobacillales>Streptococcaceae>Streptococcus
Rhodococcus globerulus	S	33008	24	24	NA	NA	NA	NA	NA	NA	cellular&nbsp;organisms>Bacteria>Terrabacteria&nbsp;group>Actinobacteria>Actinomycetia>Corynebacteriales>Nocardiaceae>Rhodococcus
Nocardia nova	S	37330	24	24	NA	NA	NA	NA	NA	NA	cellular&nbsp;organisms>Bacteria>Terrabacteria&nbsp;group>Actinobacteria>Actinomycetia>Corynebacteriales>Nocardiaceae>Nocardia
Microbacterium testaceum	S	2033	24	24	NA	NA	NA	NA	NA	NA	cellular&nbsp;organisms>Bacteria>Terrabacteria&nbsp;group>Actinobacteria>Actinomycetia>Micrococcales>Microbacteriaceae>Microbacterium
Microbacterium foliorum	S	104336	24	24	NA	NA	NA	NA	NA	NA	cellular&nbsp;organisms>Bacteria>Terrabacteria&nbsp;group>Actinobacteria>Actinomycetia>Micrococcales>Microbacteriaceae>Microbacterium
Agromyces sp. H17E-10	S	2932244	24	24	NA	NA	NA	NA	NA	NA	cellular&nbsp;organisms>Bacteria>Terrabacteria&nbsp;group>Actinobacteria>Actinomycetia>Micrococcales>Microbacteriaceae>Agromyces>unclassified&nbsp;Agromyces
Ruania halotolerans	S	2897773	24	24	NA	NA	NA	NA	NA	NA	cellular&nbsp;organisms>Bacteria>Terrabacteria&nbsp;group>Actinobacteria>Actinomycetia>Micrococcales>Ruaniaceae>Ruania
Propionibacterium acidifaciens	S	556499	24	24	NA	NA	NA	NA	NA	NA	cellular&nbsp;organisms>Bacteria>Terrabacteria&nbsp;group>Actinobacteria>Actinomycetia>Propionibacteriales>Propionibacteriaceae>Propionibacterium
Nocardioides humi	S	449461	24	24	NA	NA	NA	NA	NA	NA	cellular&nbsp;organisms>Bacteria>Terrabacteria&nbsp;group>Actinobacteria>Actinomycetia>Propionibacteriales>Nocardioidaceae>Nocardioides
Nocardioides aromaticivorans	S	200618	24	24	NA	NA	NA	NA	NA	NA	cellular&nbsp;organisms>Bacteria>Terrabacteria&nbsp;group>Actinobacteria>Actinomycetia>Propionibacteriales>Nocardioidaceae>Nocardioides
Streptomyces sp. SCUT-3	S	2684469	24	24	NA	NA	NA	NA	NA	NA	cellular&nbsp;organisms>Bacteria>Terrabacteria&nbsp;group>Actinobacteria>Actinomycetia>Streptomycetales>Streptomycetaceae>Streptomyces>unclassified&nbsp;Streptomyces
Amycolatopsis sp. CA-230715	S	2745196	24	24	NA	NA	NA	NA	NA	NA	cellular&nbsp;organisms>Bacteria>Terrabacteria&nbsp;group>Actinobacteria>Actinomycetia>Pseudonocardiales>Pseudonocardiaceae>Amycolatopsis>unclassified&nbsp;Amycolatopsis
Actinoplanes friuliensis	S	196914	24	24	NA	NA	NA	NA	NA	NA	cellular&nbsp;organisms>Bacteria>Terrabacteria&nbsp;group>Actinobacteria>Actinomycetia>Micromonosporales>Micromonosporaceae>Actinoplanes
Tatumella citrea	S	53336	24	24	NA	NA	NA	NA	NA	NA	cellular&nbsp;organisms>Bacteria>Proteobacteria>Gammaproteobacteria>Enterobacterales>Erwiniaceae>Tatumella
Aequoribacter fuscus	S	2518989	24	24	NA	NA	NA	NA	NA	NA	cellular&nbsp;organisms>Bacteria>Proteobacteria>Gammaproteobacteria>Cellvibrionales>Halieaceae>Aequoribacter
Flavobacterium cyclinae	S	2895947	24	24	NA	NA	NA	NA	NA	NA	cellular&nbsp;organisms>Bacteria>FCB&nbsp;group>Bacteroidetes/Chlorobi&nbsp;group>Bacteroidota>Flavobacteriia>Flavobacteriales>Flavobacteriaceae>Flavobacterium
Muricauda aquimarina	S	254955	24	24	NA	NA	NA	NA	NA	NA	cellular&nbsp;organisms>Bacteria>FCB&nbsp;group>Bacteroidetes/Chlorobi&nbsp;group>Bacteroidota>Flavobacteriia>Flavobacteriales>Flavobacteriaceae>Muricauda
Theileria parva	S	5875	24	24	NA	NA	NA	NA	NA	NA	cellular&nbsp;organisms>Eukaryota>Sar>Alveolata>Apicomplexa>Aconoidasida>Piroplasmida>Theileriidae>Theileria
Listeria seeligeri	S	1640	23	23	NA	NA	NA	NA	NA	NA	cellular&nbsp;organisms>Bacteria>Terrabacteria&nbsp;group>Firmicutes>Bacilli>Bacillales>Listeriaceae>Listeria
Vagococcus carniphilus	S	218144	23	23	NA	NA	NA	NA	NA	NA	cellular&nbsp;organisms>Bacteria>Terrabacteria&nbsp;group>Firmicutes>Bacilli>Lactobacillales>Enterococcaceae>Vagococcus
Streptococcus urinalis	S	149016	23	23	NA	NA	NA	NA	NA	NA	cellular&nbsp;organisms>Bacteria>Terrabacteria&nbsp;group>Firmicutes>Bacilli>Lactobacillales>Streptococcaceae>Streptococcus
Clostridium gelidum	S	704125	23	23	NA	NA	NA	NA	NA	NA	cellular&nbsp;organisms>Bacteria>Terrabacteria&nbsp;group>Firmicutes>Clostridia>Eubacteriales>Clostridiaceae>Clostridium
Clostridium saccharoperbutylacetonicum	S	36745	23	23	NA	NA	NA	NA	NA	NA	cellular&nbsp;organisms>Bacteria>Terrabacteria&nbsp;group>Firmicutes>Clostridia>Eubacteriales>Clostridiaceae>Clostridium
Microbacterium sp. TPU 3598	S	1938334	23	23	NA	NA	NA	NA	NA	NA	cellular&nbsp;organisms>Bacteria>Terrabacteria&nbsp;group>Actinobacteria>Actinomycetia>Micrococcales>Microbacteriaceae>Microbacterium>unclassified&nbsp;Microbacterium
Microbacterium sp. JZ31	S	1906274	23	23	NA	NA	NA	NA	NA	NA	cellular&nbsp;organisms>Bacteria>Terrabacteria&nbsp;group>Actinobacteria>Actinomycetia>Micrococcales>Microbacteriaceae>Microbacterium>unclassified&nbsp;Microbacterium
Janibacter melonis	S	262209	23	23	NA	NA	NA	NA	NA	NA	cellular&nbsp;organisms>Bacteria>Terrabacteria&nbsp;group>Actinobacteria>Actinomycetia>Micrococcales>Intrasporangiaceae>Janibacter
Cellulomonas sp. PSBB021	S	2003551	23	23	NA	NA	NA	NA	NA	NA	cellular&nbsp;organisms>Bacteria>Terrabacteria&nbsp;group>Actinobacteria>Actinomycetia>Micrococcales>Cellulomonadaceae>Cellulomonas>unclassified&nbsp;Cellulomonas
Cutibacterium avidum	S	33010	23	23	NA	NA	NA	NA	NA	NA	cellular&nbsp;organisms>Bacteria>Terrabacteria&nbsp;group>Actinobacteria>Actinomycetia>Propionibacteriales>Propionibacteriaceae>Cutibacterium
Nocardioides sambongensis	S	2589074	23	23	NA	NA	NA	NA	NA	NA	cellular&nbsp;organisms>Bacteria>Terrabacteria&nbsp;group>Actinobacteria>Actinomycetia>Propionibacteriales>Nocardioidaceae>Nocardioides
Streptomyces sp. NHF165	S	2175864	23	23	NA	NA	NA	NA	NA	NA	cellular&nbsp;organisms>Bacteria>Terrabacteria&nbsp;group>Actinobacteria>Actinomycetia>Streptomycetales>Streptomycetaceae>Streptomyces>unclassified&nbsp;Streptomyces
Acidihalobacter ferrooxydans	S	1765967	23	23	NA	NA	NA	NA	NA	NA	cellular&nbsp;organisms>Bacteria>Proteobacteria>Gammaproteobacteria>Chromatiales>Ectothiorhodospiraceae>Acidihalobacter
Flagellatimonas centrodinii	S	2806210	23	23	NA	NA	NA	NA	NA	NA	cellular&nbsp;organisms>Bacteria>Proteobacteria>Gammaproteobacteria>Nevskiales>Sinobacteraceae>Flagellatimonas
Pedobacter sp. G11	S	2482728	23	23	NA	NA	NA	NA	NA	NA	cellular&nbsp;organisms>Bacteria>FCB&nbsp;group>Bacteroidetes/Chlorobi&nbsp;group>Bacteroidota>Sphingobacteriia>Sphingobacteriales>Sphingobacteriaceae>Pedobacter>unclassified&nbsp;Pedobacter
Myroides phaeus	S	702745	23	23	NA	NA	NA	NA	NA	NA	cellular&nbsp;organisms>Bacteria>FCB&nbsp;group>Bacteroidetes/Chlorobi&nbsp;group>Bacteroidota>Flavobacteriia>Flavobacteriales>Flavobacteriaceae>Myroides
Chitinophaga caeni	S	2029983	23	23	NA	NA	NA	NA	NA	NA	cellular&nbsp;organisms>Bacteria>FCB&nbsp;group>Bacteroidetes/Chlorobi&nbsp;group>Bacteroidota>Chitinophagia>Chitinophagales>Chitinophagaceae>Chitinophaga
Bacillus sp. 41-22	S	2876713	22	22	NA	NA	NA	NA	NA	NA	cellular&nbsp;organisms>Bacteria>Terrabacteria&nbsp;group>Firmicutes>Bacilli>Bacillales>Bacillaceae>Bacillus>unclassified&nbsp;Bacillus&nbsp;(in:&nbsp;Bacteria)
Oceanobacillus kimchii	S	746691	22	22	NA	NA	NA	NA	NA	NA	cellular&nbsp;organisms>Bacteria>Terrabacteria&nbsp;group>Firmicutes>Bacilli>Bacillales>Bacillaceae>Oceanobacillus
Enterococcus rotai	S	118060	22	22	NA	NA	NA	NA	NA	NA	cellular&nbsp;organisms>Bacteria>Terrabacteria&nbsp;group>Firmicutes>Bacilli>Lactobacillales>Enterococcaceae>Enterococcus
Streptococcus intermedius	S	1338	22	22	NA	NA	NA	NA	NA	NA	cellular&nbsp;organisms>Bacteria>Terrabacteria&nbsp;group>Firmicutes>Bacilli>Lactobacillales>Streptococcaceae>Streptococcus>Streptococcus&nbsp;anginosus&nbsp;group
Nocardia yamanashiensis	S	209247	22	22	NA	NA	NA	NA	NA	NA	cellular&nbsp;organisms>Bacteria>Terrabacteria&nbsp;group>Actinobacteria>Actinomycetia>Corynebacteriales>Nocardiaceae>Nocardia
Pseudarthrobacter sp. NBSH8	S	2596911	22	22	NA	NA	NA	NA	NA	NA	cellular&nbsp;organisms>Bacteria>Terrabacteria&nbsp;group>Actinobacteria>Actinomycetia>Micrococcales>Micrococcaceae>Pseudarthrobacter>unclassified&nbsp;Pseudarthrobacter
Agromyces laixinhei	S	2585717	22	22	NA	NA	NA	NA	NA	NA	cellular&nbsp;organisms>Bacteria>Terrabacteria&nbsp;group>Actinobacteria>Actinomycetia>Micrococcales>Microbacteriaceae>Agromyces
Arsenicicoccus sp. oral taxon 190	S	1658671	22	22	NA	NA	NA	NA	NA	NA	cellular&nbsp;organisms>Bacteria>Terrabacteria&nbsp;group>Actinobacteria>Actinomycetia>Micrococcales>Intrasporangiaceae>Arsenicicoccus>unclassified&nbsp;Arsenicicoccus
Allobranchiibius sp. GilTou73	S	2904523	22	22	NA	NA	NA	NA	NA	NA	cellular&nbsp;organisms>Bacteria>Terrabacteria&nbsp;group>Actinobacteria>Actinomycetia>Micrococcales>Dermacoccaceae>Allobranchiibius>unclassified&nbsp;Allobranchiibius
Pseudactinotalea sp. HY158	S	2654547	22	22	NA	NA	NA	NA	NA	NA	cellular&nbsp;organisms>Bacteria>Terrabacteria&nbsp;group>Actinobacteria>Actinomycetia>Micrococcales>Cellulomonadaceae>Pseudactinotalea>unclassified&nbsp;Pseudactinotalea
Streptomyces buecherae	S	2763006	22	22	NA	NA	NA	NA	NA	NA	cellular&nbsp;organisms>Bacteria>Terrabacteria&nbsp;group>Actinobacteria>Actinomycetia>Streptomycetales>Streptomycetaceae>Streptomyces
Buchnera aphidicola	S	9	22	22	NA	NA	NA	NA	NA	NA	cellular&nbsp;organisms>Bacteria>Proteobacteria>Gammaproteobacteria>Enterobacterales>Erwiniaceae>Buchnera
Vibrio penaeicida	S	104609	22	22	NA	NA	NA	NA	NA	NA	cellular&nbsp;organisms>Bacteria>Proteobacteria>Gammaproteobacteria>Vibrionales>Vibrionaceae>Vibrio
Methylotuvimicrobium alcaliphilum	S	271065	22	22	NA	NA	NA	NA	NA	NA	cellular&nbsp;organisms>Bacteria>Proteobacteria>Gammaproteobacteria>Methylococcales>Methylococcaceae>Methylotuvimicrobium
Malaciobacter pacificus	S	1080223	22	22	NA	NA	NA	NA	NA	NA	cellular&nbsp;organisms>Bacteria>Proteobacteria>delta/epsilon&nbsp;subdivisions>Epsilonproteobacteria>Campylobacterales>Arcobacteraceae>Malaciobacter
Tenacibaculum mesophilum	S	104268	22	22	NA	NA	NA	NA	NA	NA	cellular&nbsp;organisms>Bacteria>FCB&nbsp;group>Bacteroidetes/Chlorobi&nbsp;group>Bacteroidota>Flavobacteriia>Flavobacteriales>Flavobacteriaceae>Tenacibaculum
Alistipes dispar	S	2585119	22	22	NA	NA	NA	NA	NA	NA	cellular&nbsp;organisms>Bacteria>FCB&nbsp;group>Bacteroidetes/Chlorobi&nbsp;group>Bacteroidota>Bacteroidia>Bacteroidales>Rikenellaceae>Alistipes
Ligilactobacillus murinus	S	1622	21	21	NA	NA	NA	NA	NA	NA	cellular&nbsp;organisms>Bacteria>Terrabacteria&nbsp;group>Firmicutes>Bacilli>Lactobacillales>Lactobacillaceae>Ligilactobacillus
Clostridium sp. BJN0001	S	2930219	21	21	NA	NA	NA	NA	NA	NA	cellular&nbsp;organisms>Bacteria>Terrabacteria&nbsp;group>Firmicutes>Clostridia>Eubacteriales>Clostridiaceae>Clostridium>unclassified&nbsp;Clostridium
Erysipelatoclostridium ramosum	S	1547	21	21	NA	NA	NA	NA	NA	NA	cellular&nbsp;organisms>Bacteria>Terrabacteria&nbsp;group>Firmicutes>Erysipelotrichia>Erysipelotrichales>Erysipelotrichaceae>Erysipelatoclostridium
Faecalibacillus intestinalis	S	1982626	21	21	NA	NA	NA	NA	NA	NA	cellular&nbsp;organisms>Bacteria>Terrabacteria&nbsp;group>Firmicutes>Erysipelotrichia>Erysipelotrichales>Erysipelotrichaceae>Faecalibacillus
Turicibacter sanguinis	S	154288	21	21	NA	NA	NA	NA	NA	NA	cellular&nbsp;organisms>Bacteria>Terrabacteria&nbsp;group>Firmicutes>Erysipelotrichia>Erysipelotrichales>Turicibacteraceae>Turicibacter
Rhodococcus sp. X156	S	2499145	21	21	NA	NA	NA	NA	NA	NA	cellular&nbsp;organisms>Bacteria>Terrabacteria&nbsp;group>Actinobacteria>Actinomycetia>Corynebacteriales>Nocardiaceae>Rhodococcus>unclassified&nbsp;Rhodococcus
Rhodococcus sp. ABRD24	S	2507582	21	21	NA	NA	NA	NA	NA	NA	cellular&nbsp;organisms>Bacteria>Terrabacteria&nbsp;group>Actinobacteria>Actinomycetia>Corynebacteriales>Nocardiaceae>Rhodococcus>unclassified&nbsp;Rhodococcus
Rhodococcus fascians	S	1828	21	21	NA	NA	NA	NA	NA	NA	cellular&nbsp;organisms>Bacteria>Terrabacteria&nbsp;group>Actinobacteria>Actinomycetia>Corynebacteriales>Nocardiaceae>Rhodococcus
Pseudarthrobacter chlorophenolicus	S	85085	21	21	NA	NA	NA	NA	NA	NA	cellular&nbsp;organisms>Bacteria>Terrabacteria&nbsp;group>Actinobacteria>Actinomycetia>Micrococcales>Micrococcaceae>Pseudarthrobacter
Pseudarthrobacter equi	S	728066	21	21	NA	NA	NA	NA	NA	NA	cellular&nbsp;organisms>Bacteria>Terrabacteria&nbsp;group>Actinobacteria>Actinomycetia>Micrococcales>Micrococcaceae>Pseudarthrobacter
Microbacterium sp. No. 7	S	1714373	21	21	NA	NA	NA	NA	NA	NA	cellular&nbsp;organisms>Bacteria>Terrabacteria&nbsp;group>Actinobacteria>Actinomycetia>Micrococcales>Microbacteriaceae>Microbacterium>unclassified&nbsp;Microbacterium
Humibacter ginsenosidimutans	S	2599293	21	21	NA	NA	NA	NA	NA	NA	cellular&nbsp;organisms>Bacteria>Terrabacteria&nbsp;group>Actinobacteria>Actinomycetia>Micrococcales>Microbacteriaceae>Humibacter
Miniimonas sp. S16	S	2171623	21	21	NA	NA	NA	NA	NA	NA	cellular&nbsp;organisms>Bacteria>Terrabacteria&nbsp;group>Actinobacteria>Actinomycetia>Micrococcales>Beutenbergiaceae>Miniimonas>unclassified&nbsp;Miniimonas
Olivibacter sp. LS-1	S	2592345	21	21	NA	NA	NA	NA	NA	NA	cellular&nbsp;organisms>Bacteria>FCB&nbsp;group>Bacteroidetes/Chlorobi&nbsp;group>Bacteroidota>Sphingobacteriia>Sphingobacteriales>Sphingobacteriaceae>Olivibacter>unclassified&nbsp;Olivibacter
Aquisphaera giovannonii	S	406548	21	21	NA	NA	NA	NA	NA	NA	cellular&nbsp;organisms>Bacteria>PVC&nbsp;group>Planctomycetota>Planctomycetia>Isosphaerales>Isosphaeraceae>Aquisphaera
Cohcovirus splanchnicus	S	2955712	21	21	NA	NA	NA	NA	NA	NA	Viruses>Duplodnaviria>Heunggongvirae>Uroviricota>Caudoviricetes>Crassvirales>Suoliviridae>Boorivirinae>Cohcovirus
Tetragenococcus koreensis	S	290335	20	20	NA	NA	NA	NA	NA	NA	cellular&nbsp;organisms>Bacteria>Terrabacteria&nbsp;group>Firmicutes>Bacilli>Lactobacillales>Enterococcaceae>Tetragenococcus
Lactobacillus crispatus	S	47770	20	20	NA	NA	NA	NA	NA	NA	cellular&nbsp;organisms>Bacteria>Terrabacteria&nbsp;group>Firmicutes>Bacilli>Lactobacillales>Lactobacillaceae>Lactobacillus
Simiaoa sunii	S	2763672	20	20	NA	NA	NA	NA	NA	NA	cellular&nbsp;organisms>Bacteria>Terrabacteria&nbsp;group>Firmicutes>Clostridia>Eubacteriales>Lachnospiraceae>Simiaoa
Schnuerera ultunensis	S	45497	20	20	NA	NA	NA	NA	NA	NA	cellular&nbsp;organisms>Bacteria>Terrabacteria&nbsp;group>Firmicutes>Tissierellia>Tissierellales>Tissierellaceae>Schnuerera
Mycolicibacterium rhodesiae	S	36814	20	20	NA	NA	NA	NA	NA	NA	cellular&nbsp;organisms>Bacteria>Terrabacteria&nbsp;group>Actinobacteria>Actinomycetia>Corynebacteriales>Mycobacteriaceae>Mycolicibacterium
Mycolicibacterium fluoranthenivorans	S	258505	20	20	NA	NA	NA	NA	NA	NA	cellular&nbsp;organisms>Bacteria>Terrabacteria&nbsp;group>Actinobacteria>Actinomycetia>Corynebacteriales>Mycobacteriaceae>Mycolicibacterium
Mycolicibacterium duvalii	S	39688	20	20	NA	NA	NA	NA	NA	NA	cellular&nbsp;organisms>Bacteria>Terrabacteria&nbsp;group>Actinobacteria>Actinomycetia>Corynebacteriales>Mycobacteriaceae>Mycolicibacterium
Rhodococcus triatomae	S	300028	20	20	NA	NA	NA	NA	NA	NA	cellular&nbsp;organisms>Bacteria>Terrabacteria&nbsp;group>Actinobacteria>Actinomycetia>Corynebacteriales>Nocardiaceae>Rhodococcus
Pseudarthrobacter sp. NS4	S	2973976	20	20	NA	NA	NA	NA	NA	NA	cellular&nbsp;organisms>Bacteria>Terrabacteria&nbsp;group>Actinobacteria>Actinomycetia>Micrococcales>Micrococcaceae>Pseudarthrobacter>unclassified&nbsp;Pseudarthrobacter
Brevibacterium pigmentatum	S	1496080	20	20	NA	NA	NA	NA	NA	NA	cellular&nbsp;organisms>Bacteria>Terrabacteria&nbsp;group>Actinobacteria>Actinomycetia>Micrococcales>Brevibacteriaceae>Brevibacterium
Frigoribacterium sp. NBH87	S	2596916	20	20	NA	NA	NA	NA	NA	NA	cellular&nbsp;organisms>Bacteria>Terrabacteria&nbsp;group>Actinobacteria>Actinomycetia>Micrococcales>Microbacteriaceae>Frigoribacterium>unclassified&nbsp;Frigoribacterium
Phycicoccus endophyticus	S	1690220	20	20	NA	NA	NA	NA	NA	NA	cellular&nbsp;organisms>Bacteria>Terrabacteria&nbsp;group>Actinobacteria>Actinomycetia>Micrococcales>Intrasporangiaceae>Phycicoccus
Cellulomonas taurus	S	2729175	20	20	NA	NA	NA	NA	NA	NA	cellular&nbsp;organisms>Bacteria>Terrabacteria&nbsp;group>Actinobacteria>Actinomycetia>Micrococcales>Cellulomonadaceae>Cellulomonas
Ornithinimicrobium sp. HY1793	S	2934158	20	20	NA	NA	NA	NA	NA	NA	cellular&nbsp;organisms>Bacteria>Terrabacteria&nbsp;group>Actinobacteria>Actinomycetia>Micrococcales>Ornithinimicrobiaceae>Ornithinimicrobium>unclassified&nbsp;Ornithinimicrobium
Xylanimonas allomyrinae	S	2509459	20	20	NA	NA	NA	NA	NA	NA	cellular&nbsp;organisms>Bacteria>Terrabacteria&nbsp;group>Actinobacteria>Actinomycetia>Micrococcales>Promicromonosporaceae>Xylanimonas
Georgenia wutianyii	S	2585135	20	20	NA	NA	NA	NA	NA	NA	cellular&nbsp;organisms>Bacteria>Terrabacteria&nbsp;group>Actinobacteria>Actinomycetia>Micrococcales>Bogoriellaceae>Georgenia
Actinomyces sp. oral taxon 414	S	712122	20	20	NA	NA	NA	NA	NA	NA	cellular&nbsp;organisms>Bacteria>Terrabacteria&nbsp;group>Actinobacteria>Actinomycetia>Actinomycetales>Actinomycetaceae>Actinomyces>unclassified&nbsp;Actinomyces
Nakamurella multipartita	S	53461	20	20	NA	NA	NA	NA	NA	NA	cellular&nbsp;organisms>Bacteria>Terrabacteria&nbsp;group>Actinobacteria>Actinomycetia>Nakamurellales>Nakamurellaceae>Nakamurella
Leclercia adecarboxylata	S	83655	20	20	NA	NA	NA	NA	NA	NA	cellular&nbsp;organisms>Bacteria>Proteobacteria>Gammaproteobacteria>Enterobacterales>Enterobacteriaceae>Leclercia
Pectobacterium parvum	S	2778550	20	20	NA	NA	NA	NA	NA	NA	cellular&nbsp;organisms>Bacteria>Proteobacteria>Gammaproteobacteria>Enterobacterales>Pectobacteriaceae>Pectobacterium
Actinobacillus pleuropneumoniae	S	715	20	20	NA	NA	NA	NA	NA	NA	cellular&nbsp;organisms>Bacteria>Proteobacteria>Gammaproteobacteria>Pasteurellales>Pasteurellaceae>Actinobacillus
Nitrosomonas europaea	S	915	20	20	NA	NA	NA	NA	NA	NA	cellular&nbsp;organisms>Bacteria>Proteobacteria>Betaproteobacteria>Nitrosomonadales>Nitrosomonadaceae>Nitrosomonas
Chryseobacterium sp. T16E-39	S	2015076	20	20	NA	NA	NA	NA	NA	NA	cellular&nbsp;organisms>Bacteria>FCB&nbsp;group>Bacteroidetes/Chlorobi&nbsp;group>Bacteroidota>Flavobacteriia>Flavobacteriales>Weeksellaceae>Chryseobacterium&nbsp;group>Chryseobacterium>unclassified&nbsp;Chryseobacterium
Aquimarina sp. AD10	S	1714849	20	20	NA	NA	NA	NA	NA	NA	cellular&nbsp;organisms>Bacteria>FCB&nbsp;group>Bacteroidetes/Chlorobi&nbsp;group>Bacteroidota>Flavobacteriia>Flavobacteriales>Flavobacteriaceae>Aquimarina>unclassified&nbsp;Aquimarina
Echinicola marina	S	2859768	20	20	NA	NA	NA	NA	NA	NA	cellular&nbsp;organisms>Bacteria>FCB&nbsp;group>Bacteroidetes/Chlorobi&nbsp;group>Bacteroidota>Cytophagia>Cytophagales>Cyclobacteriaceae>Echinicola
Chryseolinea soli	S	2321403	20	20	NA	NA	NA	NA	NA	NA	cellular&nbsp;organisms>Bacteria>FCB&nbsp;group>Bacteroidetes/Chlorobi&nbsp;group>Bacteroidota>Cytophagia>Cytophagales>Fulvivirgaceae>Chryseolinea
Cohnella abietis	S	2507935	19	19	NA	NA	NA	NA	NA	NA	cellular&nbsp;organisms>Bacteria>Terrabacteria&nbsp;group>Firmicutes>Bacilli>Bacillales>Paenibacillaceae>Cohnella
Corynebacterium cyclohexanicum	S	322009	19	19	NA	NA	NA	NA	NA	NA	cellular&nbsp;organisms>Bacteria>Terrabacteria&nbsp;group>Actinobacteria>Actinomycetia>Corynebacteriales>Corynebacteriaceae>Corynebacterium
Corynebacterium choanae	S	1862358	19	19	NA	NA	NA	NA	NA	NA	cellular&nbsp;organisms>Bacteria>Terrabacteria&nbsp;group>Actinobacteria>Actinomycetia>Corynebacteriales>Corynebacteriaceae>Corynebacterium
Nocardia gipuzkoensis	S	2749991	19	19	NA	NA	NA	NA	NA	NA	cellular&nbsp;organisms>Bacteria>Terrabacteria&nbsp;group>Actinobacteria>Actinomycetia>Corynebacteriales>Nocardiaceae>Nocardia
Arthrobacter sp. QXT-31	S	1357915	19	19	NA	NA	NA	NA	NA	NA	cellular&nbsp;organisms>Bacteria>Terrabacteria&nbsp;group>Actinobacteria>Actinomycetia>Micrococcales>Micrococcaceae>Arthrobacter>unclassified&nbsp;Arthrobacter
Microbacterium sp. 4R-513	S	2567934	19	19	NA	NA	NA	NA	NA	NA	cellular&nbsp;organisms>Bacteria>Terrabacteria&nbsp;group>Actinobacteria>Actinomycetia>Micrococcales>Microbacteriaceae>Microbacterium>unclassified&nbsp;Microbacterium
Microbacterium esteraromaticum	S	57043	19	19	NA	NA	NA	NA	NA	NA	cellular&nbsp;organisms>Bacteria>Terrabacteria&nbsp;group>Actinobacteria>Actinomycetia>Micrococcales>Microbacteriaceae>Microbacterium
Ornithinimicrobium sp. JY.X270	S	2934161	19	19	NA	NA	NA	NA	NA	NA	cellular&nbsp;organisms>Bacteria>Terrabacteria&nbsp;group>Actinobacteria>Actinomycetia>Micrococcales>Ornithinimicrobiaceae>Ornithinimicrobium>unclassified&nbsp;Ornithinimicrobium
Ornithinimicrobium avium	S	2283195	19	19	NA	NA	NA	NA	NA	NA	cellular&nbsp;organisms>Bacteria>Terrabacteria&nbsp;group>Actinobacteria>Actinomycetia>Micrococcales>Ornithinimicrobiaceae>Ornithinimicrobium
Nocardioides panacisoli	S	627624	19	19	NA	NA	NA	NA	NA	NA	cellular&nbsp;organisms>Bacteria>Terrabacteria&nbsp;group>Actinobacteria>Actinomycetia>Propionibacteriales>Nocardioidaceae>Nocardioides
Aeromicrobium sp. Leaf245	S	1736306	19	19	NA	NA	NA	NA	NA	NA	cellular&nbsp;organisms>Bacteria>Terrabacteria&nbsp;group>Actinobacteria>Actinomycetia>Propionibacteriales>Nocardioidaceae>Aeromicrobium>unclassified&nbsp;Aeromicrobium
Flavobacterium azooxidireducens	S	1871076	19	19	NA	NA	NA	NA	NA	NA	cellular&nbsp;organisms>Bacteria>FCB&nbsp;group>Bacteroidetes/Chlorobi&nbsp;group>Bacteroidota>Flavobacteriia>Flavobacteriales>Flavobacteriaceae>Flavobacterium
Flavobacterium album	S	2175091	19	19	NA	NA	NA	NA	NA	NA	cellular&nbsp;organisms>Bacteria>FCB&nbsp;group>Bacteroidetes/Chlorobi&nbsp;group>Bacteroidota>Flavobacteriia>Flavobacteriales>Flavobacteriaceae>Flavobacterium
Enterococcus thailandicus	S	417368	18	18	NA	NA	NA	NA	NA	NA	cellular&nbsp;organisms>Bacteria>Terrabacteria&nbsp;group>Firmicutes>Bacilli>Lactobacillales>Enterococcaceae>Enterococcus
Aerococcus christensenii	S	87541	18	18	NA	NA	NA	NA	NA	NA	cellular&nbsp;organisms>Bacteria>Terrabacteria&nbsp;group>Firmicutes>Bacilli>Lactobacillales>Aerococcaceae>Aerococcus
Mycolicibacterium mengxianglii	S	2736649	18	18	NA	NA	NA	NA	NA	NA	cellular&nbsp;organisms>Bacteria>Terrabacteria&nbsp;group>Actinobacteria>Actinomycetia>Corynebacteriales>Mycobacteriaceae>Mycolicibacterium
Gordonia sp. YC-JH1	S	2059875	18	18	NA	NA	NA	NA	NA	NA	cellular&nbsp;organisms>Bacteria>Terrabacteria&nbsp;group>Actinobacteria>Actinomycetia>Corynebacteriales>Gordoniaceae>Gordonia>unclassified&nbsp;Gordonia
Micrococcus sp. A7	S	376418	18	18	NA	NA	NA	NA	NA	NA	cellular&nbsp;organisms>Bacteria>Terrabacteria&nbsp;group>Actinobacteria>Actinomycetia>Micrococcales>Micrococcaceae>Micrococcus>unclassified&nbsp;Micrococcus
Microbacterium sp. XT11	S	367477	18	18	NA	NA	NA	NA	NA	NA	cellular&nbsp;organisms>Bacteria>Terrabacteria&nbsp;group>Actinobacteria>Actinomycetia>Micrococcales>Microbacteriaceae>Microbacterium>unclassified&nbsp;Microbacterium
Intrasporangium calvum	S	53358	18	18	NA	NA	NA	NA	NA	NA	cellular&nbsp;organisms>Bacteria>Terrabacteria&nbsp;group>Actinobacteria>Actinomycetia>Micrococcales>Intrasporangiaceae>Intrasporangium
Cellulomonas sp. H30R-01	S	2704467	18	18	NA	NA	NA	NA	NA	NA	cellular&nbsp;organisms>Bacteria>Terrabacteria&nbsp;group>Actinobacteria>Actinomycetia>Micrococcales>Cellulomonadaceae>Cellulomonas>unclassified&nbsp;Cellulomonas
Tessaracoccus sp. MC1865	S	2760310	18	18	NA	NA	NA	NA	NA	NA	cellular&nbsp;organisms>Bacteria>Terrabacteria&nbsp;group>Actinobacteria>Actinomycetia>Propionibacteriales>Propionibacteriaceae>Tessaracoccus>unclassified&nbsp;Tessaracoccus
Schaalia odontolytica	S	1660	18	18	NA	NA	NA	NA	NA	NA	cellular&nbsp;organisms>Bacteria>Terrabacteria&nbsp;group>Actinobacteria>Actinomycetia>Actinomycetales>Actinomycetaceae>Schaalia
Spiractinospora alimapuensis	S	2820884	18	18	NA	NA	NA	NA	NA	NA	cellular&nbsp;organisms>Bacteria>Terrabacteria&nbsp;group>Actinobacteria>Actinomycetia>Streptosporangiales>Nocardiopsaceae>Spiractinospora
Kineococcus radiotolerans	S	131568	18	18	NA	NA	NA	NA	NA	NA	cellular&nbsp;organisms>Bacteria>Terrabacteria&nbsp;group>Actinobacteria>Actinomycetia>Kineosporiales>Kineosporiaceae>Kineococcus
Metamycoplasma hominis	S	2098	18	18	NA	NA	NA	NA	NA	NA	cellular&nbsp;organisms>Bacteria>Terrabacteria&nbsp;group>Tenericutes>Mycoplasmoidales>Metamycoplasmataceae>Metamycoplasma
Neotabrizicola shimadae	S	2807096	18	18	NA	NA	NA	NA	NA	NA	cellular&nbsp;organisms>Bacteria>Proteobacteria>Alphaproteobacteria>Rhodobacterales>Rhodobacteraceae>Neotabrizicola
Helicobacter pylori	S	210	18	18	NA	NA	NA	NA	NA	NA	cellular&nbsp;organisms>Bacteria>Proteobacteria>delta/epsilon&nbsp;subdivisions>Epsilonproteobacteria>Campylobacterales>Helicobacteraceae>Helicobacter
Mucilaginibacter ginsenosidivorans	S	398053	18	18	NA	NA	NA	NA	NA	NA	cellular&nbsp;organisms>Bacteria>FCB&nbsp;group>Bacteroidetes/Chlorobi&nbsp;group>Bacteroidota>Sphingobacteriia>Sphingobacteriales>Sphingobacteriaceae>Mucilaginibacter
Elizabethkingia miricola	S	172045	18	18	NA	NA	NA	NA	NA	NA	cellular&nbsp;organisms>Bacteria>FCB&nbsp;group>Bacteroidetes/Chlorobi&nbsp;group>Bacteroidota>Flavobacteriia>Flavobacteriales>Weeksellaceae>Elizabethkingia
Winogradskyella sp. PC-19	S	754417	18	18	NA	NA	NA	NA	NA	NA	cellular&nbsp;organisms>Bacteria>FCB&nbsp;group>Bacteroidetes/Chlorobi&nbsp;group>Bacteroidota>Flavobacteriia>Flavobacteriales>Flavobacteriaceae>Winogradskyella>unclassified&nbsp;Winogradskyella
Pseudothermotoga thermarum	S	119394	18	18	NA	NA	NA	NA	NA	NA	cellular&nbsp;organisms>Bacteria>Thermotogae>Thermotogae>Thermotogales>Thermotogaceae>Pseudothermotoga
Salisediminibacterium selenitireducens	S	85683	17	17	NA	NA	NA	NA	NA	NA	cellular&nbsp;organisms>Bacteria>Terrabacteria&nbsp;group>Firmicutes>Bacilli>Bacillales>Bacillaceae>Salisediminibacterium
Streptococcus lactarius	S	684066	17	17	NA	NA	NA	NA	NA	NA	cellular&nbsp;organisms>Bacteria>Terrabacteria&nbsp;group>Firmicutes>Bacilli>Lactobacillales>Streptococcaceae>Streptococcus
Streptococcus halotolerans	S	1814128	17	17	NA	NA	NA	NA	NA	NA	cellular&nbsp;organisms>Bacteria>Terrabacteria&nbsp;group>Firmicutes>Bacilli>Lactobacillales>Streptococcaceae>Streptococcus
Streptococcus mitis	S	28037	17	17	NA	NA	NA	NA	NA	NA	cellular&nbsp;organisms>Bacteria>Terrabacteria&nbsp;group>Firmicutes>Bacilli>Lactobacillales>Streptococcaceae>Streptococcus
Nocardia otitidiscaviarum	S	1823	17	17	NA	NA	NA	NA	NA	NA	cellular&nbsp;organisms>Bacteria>Terrabacteria&nbsp;group>Actinobacteria>Actinomycetia>Corynebacteriales>Nocardiaceae>Nocardia
Arthrobacter sp. StoSoilB20	S	2830995	17	17	NA	NA	NA	NA	NA	NA	cellular&nbsp;organisms>Bacteria>Terrabacteria&nbsp;group>Actinobacteria>Actinomycetia>Micrococcales>Micrococcaceae>Arthrobacter>unclassified&nbsp;Arthrobacter
Brevibacterium zhoupengii	S	2898795	17	17	NA	NA	NA	NA	NA	NA	cellular&nbsp;organisms>Bacteria>Terrabacteria&nbsp;group>Actinobacteria>Actinomycetia>Micrococcales>Brevibacteriaceae>Brevibacterium
Microbacterium sp. BH-3-3-3	S	1906742	17	17	NA	NA	NA	NA	NA	NA	cellular&nbsp;organisms>Bacteria>Terrabacteria&nbsp;group>Actinobacteria>Actinomycetia>Micrococcales>Microbacteriaceae>Microbacterium>unclassified&nbsp;Microbacterium
Microbacterium sp. KUDC0406	S	2909588	17	17	NA	NA	NA	NA	NA	NA	cellular&nbsp;organisms>Bacteria>Terrabacteria&nbsp;group>Actinobacteria>Actinomycetia>Micrococcales>Microbacteriaceae>Microbacterium>unclassified&nbsp;Microbacterium
Cellulomonas dongxiuzhuiae	S	2819979	17	17	NA	NA	NA	NA	NA	NA	cellular&nbsp;organisms>Bacteria>Terrabacteria&nbsp;group>Actinobacteria>Actinomycetia>Micrococcales>Cellulomonadaceae>Cellulomonas
Ruania zhangjianzhongii	S	2603206	17	17	NA	NA	NA	NA	NA	NA	cellular&nbsp;organisms>Bacteria>Terrabacteria&nbsp;group>Actinobacteria>Actinomycetia>Micrococcales>Ruaniaceae>Ruania
Tessaracoccus aquimaris	S	1332264	17	17	NA	NA	NA	NA	NA	NA	cellular&nbsp;organisms>Bacteria>Terrabacteria&nbsp;group>Actinobacteria>Actinomycetia>Propionibacteriales>Propionibacteriaceae>Tessaracoccus
Acinetobacter sp. BHS4	S	2836181	17	17	NA	NA	NA	NA	NA	NA	cellular&nbsp;organisms>Bacteria>Proteobacteria>Gammaproteobacteria>Moraxellales>Moraxellaceae>Acinetobacter>unclassified&nbsp;Acinetobacter
Acidihalobacter yilgarnensis	S	2819280	17	17	NA	NA	NA	NA	NA	NA	cellular&nbsp;organisms>Bacteria>Proteobacteria>Gammaproteobacteria>Chromatiales>Ectothiorhodospiraceae>Acidihalobacter
Sorangium cellulosum	S	56	17	17	NA	NA	NA	NA	NA	NA	cellular&nbsp;organisms>Bacteria>Proteobacteria>delta/epsilon&nbsp;subdivisions>Deltaproteobacteria>Myxococcales>Sorangiineae>Polyangiaceae>Sorangium
Mucilaginibacter robiniae	S	2728022	17	17	NA	NA	NA	NA	NA	NA	cellular&nbsp;organisms>Bacteria>FCB&nbsp;group>Bacteroidetes/Chlorobi&nbsp;group>Bacteroidota>Sphingobacteriia>Sphingobacteriales>Sphingobacteriaceae>Mucilaginibacter
Flavobacterium inviolabile	S	2748320	17	17	NA	NA	NA	NA	NA	NA	cellular&nbsp;organisms>Bacteria>FCB&nbsp;group>Bacteroidetes/Chlorobi&nbsp;group>Bacteroidota>Flavobacteriia>Flavobacteriales>Flavobacteriaceae>Flavobacterium
Aquimarina sp. BL5	S	1714860	17	17	NA	NA	NA	NA	NA	NA	cellular&nbsp;organisms>Bacteria>FCB&nbsp;group>Bacteroidetes/Chlorobi&nbsp;group>Bacteroidota>Flavobacteriia>Flavobacteriales>Flavobacteriaceae>Aquimarina>unclassified&nbsp;Aquimarina
Spirosoma rigui	S	564064	17	17	NA	NA	NA	NA	NA	NA	cellular&nbsp;organisms>Bacteria>FCB&nbsp;group>Bacteroidetes/Chlorobi&nbsp;group>Bacteroidota>Cytophagia>Cytophagales>Cytophagaceae>Spirosoma
Reichenbachiella sp. BKB1-1	S	2979464	17	17	NA	NA	NA	NA	NA	NA	cellular&nbsp;organisms>Bacteria>FCB&nbsp;group>Bacteroidetes/Chlorobi&nbsp;group>Bacteroidota>Cytophagia>Cytophagales>Reichenbachiellaceae>Reichenbachiella>unclassified&nbsp;Reichenbachiella
Chitinophaga agri	S	2703787	17	17	NA	NA	NA	NA	NA	NA	cellular&nbsp;organisms>Bacteria>FCB&nbsp;group>Bacteroidetes/Chlorobi&nbsp;group>Bacteroidota>Chitinophagia>Chitinophagales>Chitinophagaceae>Chitinophaga
Neospora caninum	S	29176	17	17	NA	NA	NA	NA	NA	NA	cellular&nbsp;organisms>Eukaryota>Sar>Alveolata>Apicomplexa>Conoidasida>Coccidia>Eucoccidiorida>Eimeriorina>Sarcocystidae>Neospora
Sediminibacillus dalangtanensis	S	2729421	16	16	NA	NA	NA	NA	NA	NA	cellular&nbsp;organisms>Bacteria>Terrabacteria&nbsp;group>Firmicutes>Bacilli>Bacillales>Bacillaceae>Sediminibacillus
Listeria weihenstephanensis	S	1006155	16	16	NA	NA	NA	NA	NA	NA	cellular&nbsp;organisms>Bacteria>Terrabacteria&nbsp;group>Firmicutes>Bacilli>Bacillales>Listeriaceae>Listeria
Sporolactobacillus terrae	S	269673	16	16	NA	NA	NA	NA	NA	NA	cellular&nbsp;organisms>Bacteria>Terrabacteria&nbsp;group>Firmicutes>Bacilli>Bacillales>Sporolactobacillaceae>Sporolactobacillus
Streptococcus mutans	S	1309	16	16	NA	NA	NA	NA	NA	NA	cellular&nbsp;organisms>Bacteria>Terrabacteria&nbsp;group>Firmicutes>Bacilli>Lactobacillales>Streptococcaceae>Streptococcus
Corynebacterium poyangense	S	2684405	16	16	NA	NA	NA	NA	NA	NA	cellular&nbsp;organisms>Bacteria>Terrabacteria&nbsp;group>Actinobacteria>Actinomycetia>Corynebacteriales>Corynebacteriaceae>Corynebacterium
Microbacterium atlanticum	S	2782168	16	16	NA	NA	NA	NA	NA	NA	cellular&nbsp;organisms>Bacteria>Terrabacteria&nbsp;group>Actinobacteria>Actinomycetia>Micrococcales>Microbacteriaceae>Microbacterium
Ornithinimicrobium ciconiae	S	2594265	16	16	NA	NA	NA	NA	NA	NA	cellular&nbsp;organisms>Bacteria>Terrabacteria&nbsp;group>Actinobacteria>Actinomycetia>Micrococcales>Ornithinimicrobiaceae>Ornithinimicrobium
Ruania suaedae	S	2897774	16	16	NA	NA	NA	NA	NA	NA	cellular&nbsp;organisms>Bacteria>Terrabacteria&nbsp;group>Actinobacteria>Actinomycetia>Micrococcales>Ruaniaceae>Ruania
Propioniciclava coleopterorum	S	2714937	16	16	NA	NA	NA	NA	NA	NA	cellular&nbsp;organisms>Bacteria>Terrabacteria&nbsp;group>Actinobacteria>Actinomycetia>Propionibacteriales>Propionibacteriaceae>Propioniciclava
Bifidobacterium lemurum	S	1603886	16	16	NA	NA	NA	NA	NA	NA	cellular&nbsp;organisms>Bacteria>Terrabacteria&nbsp;group>Actinobacteria>Actinomycetia>Bifidobacteriales>Bifidobacteriaceae>Bifidobacterium
Baekduia soli	S	496014	16	16	NA	NA	NA	NA	NA	NA	cellular&nbsp;organisms>Bacteria>Terrabacteria&nbsp;group>Actinobacteria>Rubrobacteria>Rubrobacterales>Baekduiaceae>Baekduia
Stanieria cyanosphaera	S	102116	16	16	NA	NA	NA	NA	NA	NA	cellular&nbsp;organisms>Bacteria>Terrabacteria&nbsp;group>Cyanobacteria/Melainabacteria&nbsp;group>Cyanobacteria>Pleurocapsales>Dermocarpellaceae>Stanieria
Gallibacterium anatis	S	750	16	16	NA	NA	NA	NA	NA	NA	cellular&nbsp;organisms>Bacteria>Proteobacteria>Gammaproteobacteria>Pasteurellales>Pasteurellaceae>Gallibacterium
Grimontia hollisae	S	673	16	16	NA	NA	NA	NA	NA	NA	cellular&nbsp;organisms>Bacteria>Proteobacteria>Gammaproteobacteria>Vibrionales>Vibrionaceae>Grimontia
Liberibacter crescens	S	1273132	16	16	NA	NA	NA	NA	NA	NA	cellular&nbsp;organisms>Bacteria>Proteobacteria>Alphaproteobacteria>Hyphomicrobiales>Rhizobiaceae>Liberibacter
Pedobacter aquae	S	2605747	16	16	NA	NA	NA	NA	NA	NA	cellular&nbsp;organisms>Bacteria>FCB&nbsp;group>Bacteroidetes/Chlorobi&nbsp;group>Bacteroidota>Sphingobacteriia>Sphingobacteriales>Sphingobacteriaceae>Pedobacter
Bergeyella cardium	S	1585976	16	16	NA	NA	NA	NA	NA	NA	cellular&nbsp;organisms>Bacteria>FCB&nbsp;group>Bacteroidetes/Chlorobi&nbsp;group>Bacteroidota>Flavobacteriia>Flavobacteriales>Weeksellaceae>Bergeyella
Emticicia sp. 21SJ11W-3	S	2916755	16	16	NA	NA	NA	NA	NA	NA	cellular&nbsp;organisms>Bacteria>FCB&nbsp;group>Bacteroidetes/Chlorobi&nbsp;group>Bacteroidota>Cytophagia>Cytophagales>Spirosomaceae>Emticicia>unclassified&nbsp;Emticicia
Lactobacillus terrae	S	2269374	15	15	NA	NA	NA	NA	NA	NA	cellular&nbsp;organisms>Bacteria>Terrabacteria&nbsp;group>Firmicutes>Bacilli>Lactobacillales>Lactobacillaceae>Lactobacillus
Acetobacterium woodii	S	33952	15	15	NA	NA	NA	NA	NA	NA	cellular&nbsp;organisms>Bacteria>Terrabacteria&nbsp;group>Firmicutes>Clostridia>Eubacteriales>Eubacteriaceae>Acetobacterium
[Clostridium] spiroforme	S	29348	15	15	NA	NA	NA	NA	NA	NA	cellular&nbsp;organisms>Bacteria>Terrabacteria&nbsp;group>Firmicutes>Erysipelotrichia>Erysipelotrichales>Erysipelotrichaceae>Erysipelatoclostridium
Gloeobacter morelensis	S	2907343	15	15	NA	NA	NA	NA	NA	NA	cellular&nbsp;organisms>Bacteria>Terrabacteria&nbsp;group>Cyanobacteria/Melainabacteria&nbsp;group>Cyanobacteria>Gloeobacteria>Gloeobacterales>Gloeobacteraceae>Gloeobacter
Syntrophotalea acetylenivorans	S	1842532	15	15	NA	NA	NA	NA	NA	NA	cellular&nbsp;organisms>Bacteria>Proteobacteria>delta/epsilon&nbsp;subdivisions>Deltaproteobacteria>Desulfuromonadales>Syntrophotaleaceae>Syntrophotalea
Bacteriovorax stolpii	S	960	15	15	NA	NA	NA	NA	NA	NA	cellular&nbsp;organisms>Bacteria>Proteobacteria>Oligoflexia>Bacteriovoracales>Bacteriovoracaceae>Bacteriovorax
Kaistella flava (ex Peng et al. 2021)	S	2038776	15	15	NA	NA	NA	NA	NA	NA	cellular&nbsp;organisms>Bacteria>FCB&nbsp;group>Bacteroidetes/Chlorobi&nbsp;group>Bacteroidota>Flavobacteriia>Flavobacteriales>Weeksellaceae>Chryseobacterium&nbsp;group>Kaistella
Muricauda oceani	S	2698672	15	15	NA	NA	NA	NA	NA	NA	cellular&nbsp;organisms>Bacteria>FCB&nbsp;group>Bacteroidetes/Chlorobi&nbsp;group>Bacteroidota>Flavobacteriia>Flavobacteriales>Flavobacteriaceae>Muricauda
Fluviicola taffensis	S	191579	15	15	NA	NA	NA	NA	NA	NA	cellular&nbsp;organisms>Bacteria>FCB&nbsp;group>Bacteroidetes/Chlorobi&nbsp;group>Bacteroidota>Flavobacteriia>Flavobacteriales>Crocinitomicaceae>Fluviicola
Aspergillus puulaauensis	S	1220207	15	15	NA	NA	NA	NA	NA	NA	cellular&nbsp;organisms>Eukaryota>Opisthokonta>Fungi>Dikarya>Ascomycota>saccharomyceta>Pezizomycotina>leotiomyceta>Eurotiomycetes>Eurotiomycetidae>Eurotiales>Aspergillaceae>Aspergillus

## Sheet: Table S2
Table S2. AMR genes in pig farms by Metagenomic analysis
Farms	Antimicrobial classes	Antimicrobial resistance genes detected
3	Aminoglycoside	aac(3)-Iid, aac(3)-IV, aac(3)-XI, aac(6')-Iid, aac(6')-aph(2"), aadA2, aadA11, aadA3, aadA24, aadA2b, aadA8b, aadD, ant(2")-Ia, ant(3")-Ia, ant(6)-Ia, ant(Aminov, #36)-Ia, aph(2")-Ia, aph(3")-Ib, aph(3')-III, aph(3')-Ia, aph(6)-Id, str
	ß-Lactam	blaOXA-348, blaOXA-59, bla ROB-1, blaVEB-1, blaVEB-2, blaVEB-3, blaZ, mecA, mecA1, mecB
	Glycopeptide	bleO
	Amphenicol	cat, cat(pC221), cat86, catA3, cfr, cmx, optrA, fexA, floR, fosB1
	Folate Pathway Antagonist	dfrA1, dfrE, dfrG, sul2, sul3
	Macrolide	ere(D), erm(36), erm(45), erm(47), erm(Aminov, #36), erm(A), erm(B), erm(C), erm(F), erm(T), erm(X), erm(Y) ,msr(D)
	Lincosamide	Inu(B), Isa(E), sal(A), vga(A)V, vga(E)
	Tetracycline	tet(33), tet(36), tet(39), tet(A), tet(K), tet(L), tet(M), tet(S), tet(W), tet(X), tet(X4), tet(X6), tet(Y), tet(Z), tetA(P)
4	Aminoglycoside	aac(3)-IIa, aac(3)-IId, aac(3)-IV, aac(6')-Ib-cr, aac(6')-Ib3, aac(6')-aph(2"), aadA3, aadA4, aadA6, aadA7, aadD, ant(2")-Ia, ant(6)-Ia, ant(Aminov, #36)-Ia, aph(3")-Ib, aph(3')-Ia, aph(6)-Id, str
	ß-Lactam	blaCARB-2, blaCARB-4, blaCTX-M-14, blaCTX-M-55, blaDHA-1, blaDHA-27, blaOXA-10, blaOXA-349, blaOXA-60, blaTEM-1B, blaZ, mecA, mecA1
	Glycopeptide	bleO
	Amphenicol	cat, cat(pC221), cfr, cmx, fexA, fexB, floR
	Folate Pathway Antagonist	dfrA1, dfrA14, dfrA16, dfrE, dfrG, sul3, sul4
	Macrolide	ere(D), erm(A), erm (C), erm(F), erm(T), mph (C), mph(E), msr(A), msr(E)
	Fosfomycin	fosB1, fosD
	Lincosamide	Inu(B), Isa(B), Isa(E), sal(A), vga(A)LC, vga(A)V
	Quinolone	qnrS1
	Tetracycline	tet(39), tet(G), tet(K), tet(L), tet(M), tet(S), tet(X), tet(X3), tet(X4), tet(X6), tet(Y), tet(Z)
5	Aminoglycoside	aac(3)-Iid, aac(3)-IV, aac(6')-Ib-cr, aac(6')-Ib3, aac(6')-aph(2"), aadA4, aadA13, aadA5, aadA2b, aadA3, aadA8b, aadD, ant(2")-Ia, ant(6)-Ia, ant(Aminov, #36)-Ia, aph(2")-Ia, aph(3")-Ib, aph(3')-III, aph(3')-Ia, aph(6)-Id, str
	ß-Lactam	blaBRO-2, blaCARB-2, blaDHA-1, blaEBR-1, blaOXA-164, blaOXA-276, blaOXA-350, blaOXA-61, bla ROB-1, blaZ, mecA
	Amphenicol	cfr, cmx, fexA, fexB, floR, optrA
	Folate Pathway Antagonist	dfrA1, dfrA15, dfrA17, dfrE, dfrG, sul4, sul5
	Macrolide	ere(D), erm(A), erm(C), erm(F), erm(X), mef(C), mph(B), mph(C), mph(G), msr(A)
	Fosfomycin	fosB, fosB4, fosD
	Fusidic acid	fusC
	Lincosamide	Inu(B), Isa (E), vga(A)LC, vga(A)V
	Tetracycline	poxtA, tet(36), tet(39), tet(G), tet(K), tet(L), tet(M), tet(O), tet(S), tet(X), tet(X3), tet(X4), tet(X5), tet(X6), tet(Y), tet(Z)
6	Aminoglycoside	aac(3)-Iid, aac(3)-IV, aac(6')-aph(2"), aadA5, aadA15, aadA17, aadA6, aadA24, aadA2b, aadA8b, aadD, ant(2")-Ia, ant(6)-Ia, ant(Aminov, #36)-Ia, aph(3")-Ib, aph(3')-III, aph(3')-Ia, aph(6)-Id, str
	ß-Lactam	blaBRO-2, blaCARB-2, blaCTX-M-55, blaDHA-1, blaEBR-1, blaOXA-351, blaOXA-62, bla ROB-1, blaTEM-1B, blaZ, mecA, mecB,
	Glycopeptide	bleO
	Amphenicol	cat86, catA2, catA3, cfr, cmlA1, cmx, fexA, floR,
	Folate Pathway Antagonist	dfrA1, dfrA12, dfrA15, dfrA18, dfrE, dfrG, sul5, sul3
	Macrolide	ere(D), erm(42), erm(45), erm(A), erm(B), erm(C), erm(F), erm(T), erm(X), mef(A), mef(C), mph(C), mph(E), mph(G), msr(A), msr(E)
	Fosfomycin	fosB, fosB1
	Lincosamide	Inu(B), Isa(E), vga(A)LC, vga(A)V, vga(E)
	Polymyxin	mcr-1.1, mcr-2.2, mcr-3.19, mcr-3.5, mcr-4.3, mcr-6.1
	Quinolone	qnrS1, qnrS10, qnrS11, qnrS13, qnrS3, qnrS8, qnrS9
	Tetracycline	tet(36), tet(39), tet(A), tet(G), tet(K), tet(L), tet(M), tet(O/W/32/O), tet(S), tet(X), tet(X4), tet(X5), tet(X6), tet(Y), tet(Z)
7	Aminoglycoside	aac(3)-IV, aac(6')-Ib-cr, aac(6')-Ib3, aac(6')-aph(2"), aadA6, aadA7, aadA2b, aadA9, aadD, ant(2")-Ia, ant(6)-Ia, ant(Aminov, #36)-Ia, aph(2")-Ia, aph(3")-Ib, aph(3')-Ia, aph(6)-Id, str
	ß-Lactam	blaBRO-2, blaCARB-2, blaOXA-164, blaOXA-209, blaOXA-284, blaOXA-352, blaOXA-63, bla ROB-1, blaVEB-1, blaZ, mecA, mecA1, mecB, mecD
	Glycopeptide	bleO
	Amphenicol	cat, catA3, cmlA1, cmx, fexA, floR,
	Folate Pathway Antagonist	dfrA1, dfrA14, dfrA19, dfrE, dfrG, sul6, sul7,
	Macrolide	erm(45), erm(47), erm(A), erm(B), erm(C), erm(F), erm(T), erm(X), erm(Y), mph(C), mph(E), mph(F), msr(A), msr(E)
	Fosfomycin	fosD
	Lincosamide	Inu(B), Isa(E), vga(A)V, vga(E), sal(A)
	Polymyxin	mcr-2.2
	Quinolone	qnrVC4
	Tetracycline	tet(33), tet(39), tet(G), tet(K), tet(L), tet(M), tet(S), tet(X), tet(X4), tet(X6), tet(Y), tet(Z),
8	Aminoglycoside	aac(3)-Iid, aac(3)-IV, aac(3)-Iva, aac(6')-Iia, aac(6')-aph(2"), aadA7, aadA11, aadA8, aadA2b, aadA8b, aadD, ant(2")-Ia, ant(6)-Ia, ant(Aminov, #36)-Ia, aph(2")-Ia, aph(2")-Ic, aph(2")-If, aph(3")-Ib, aph(3')-III, aph(3')-Ia, aph(3')-Via, aph(6)-Id, str
	ß-Lactam	blaCARB-2, blaOXA-17, blaOXA-64, bla ROB-1, blaZ, mecA, mecA1
	Glycopeptide	bleO
	Amphenicol	catB2, , cat86, cmx, fexA, floR
	Folate Pathway Antagonist	dfrA1, dfrA15, dfrA20, dfrE, dfrG,sul7, sul8
	Macrolide	erm(42), erm(Aminov, #36), erm(A), erm(B), erm(C), erm(F), erm(T), erm(X), erm(Y), mph(C), mph(F), msr(A)
	Fosfomycin	fosB, fosB1
	Fusidic acid	fusC
	Lincosamide	Inu(B), Isa(E), vga(A)LC, vga(A)V, vga(E), sal(A)
	Tetracycline	tet(33), tet(39), tet(G), tet(H), tet(K), tet(L), tet(M), tet(O), tet(O/W/32/O), tet(S), tet(W), tet(X), tet(X4), tet(X5), tet(X6), tet(Y), tet(Z)
9	Aminoglycoside	aac(3)-IV, aac(6')-Ib-cr, aac(6')-Ib3, aac(6')-aph(2"), aadA8, aadA9, aadA2b, aadD, ant(2")-Ia, ant(6)-Ia, ant(Aminov, #36)-Ia, aph(2")-Ia, aph(3")-Ib, aph(3')-III, aph(3')-Ia, aph(6)-Id, str
	ß-Lactam	blaCARB-2, blaOXA-360, blaOXA-65, blaZ, mecA, mecA1
	Amphenicol	cmlA1, cmx, fexA, floR
	Folate Pathway Antagonist	dfrA14, dfrA21, dfrE, dfrG, sul8, sul9
	Macrolide	erm(A), erm(B), erm(C), erm(T), erm(X), erm(Y), mef(A), mph(E), mph(F), msr(D), msr(E)
	Fosfomycin	fosD
	Quinolone	qnrVC4
	Lincosamide	Inu(B), Isa(E), sal(A), vga(A)LC, vga(A)V, vga(E)
	Tetracycline	tet(39), tet(G), tet(K), tet(L), tet(M), tet(S), tet(X4), tet(X6), tet(Z)

## Sheet: Table S3
Table S3. Antimicrobial resistance genes found in ESKAPE species from airborne dust inside the pig farms (n=7)		Pig Farms
Bacterial species	Resistance genes	3	4	5	6	7	8	9
Enterococcus	aac(6')-aph(2'')	aac(6')-aph(2'')	aac(6')-aph(2'')		aac(6')-aph(2'')	aac(6')-aph(2'')
	aac(6')-Iid	aac(6')-Iid
	ant(6)-Ia	ant(6)-Ia			ant(6)-Ia		ant(6)-Ia	ant(6)-Ia
	erm(A)	erm(A)
	erm(B)	erm(B)
	lnu(B)	lnu(B)	lnu(B)
	lsa(E)	lsa(E)	lsa(E)		lsa(E)
	optrA	optrA
	tet(M)				tet(M)
	vga(E)							vga(E)
Staphylococcus	aac(6')-aph(2'')	aac(6')-aph(2'')	aac(6')-aph(2'')	aac(6')-aph(2'')	aac(6')-aph(2'')	aac(6')-aph(2'')	aac(6')-aph(2'')	aac(6')-aph(2'')
	aadD	aadD	aadD	aadD	aadD	aadD	aadD	aadD
	ant(6)-la	ant(6)-Ia	ant(6)-la	ant(6)-Ia	ant(6)-Ia	ant(6)-Ia	ant(6)-la	ant(6)-Ia
	ant(9)-Ia	ant(9)-Ia	ant(9)-Ia		ant(9)-Ia		ant(9)-Ia
	aph(3')-III						aph(3')-III	aph(3')-III
	blaZ	blaZ	blaZ	blaZ	blaZ	blaZ	blaZ	blaZ
	bleO	bleO	bleO
	cat(pC221)		cat(pC221)
	cfr	cfr	cfr	cfr		cfr
	dfrE		dfrE
	dfrG	dfrG	dfrG		dfrG	dfrG	dfrG	dfrG
	erm(A)	erm(A)			erm(A)		erm(A)
	erm(B)				erm(B)			erm(B)
	erm(C)	erm(C)	erm(C)	erm(C)	erm(C)	erm(C)	erm(C)
	erm(T)		erm(T)		erm(T)	erm(T)		erm(T)
	fexA	fexA	fexA	fexA	fexA		fexA
	fexB		fexB	fexB
	fosB				fosB
	fosD		fosD	fosD
	fusC			fusC			fusC
	Inu(B)	lnu(B)	Inu(B)		Inu(B)	Inu(B)	Inu(B)	lnu(B)
	Isa(B)		Isa(B)
	Isa(E)	lsa(E)	Isa(E)		Isa(E)	Isa(E)	Isa(E)	lsa(E)
	mecA	mecA	mecA	mecA	mecA	mecA	mecA	mecA
	mecB				mecB
	mph(C)		mph(C)		mph(C)
	msr(A)		msr(A)		msr(A)	msr(A)
	poxtA			poxtA
	str		str		str	str	str	str
	tet(K)		tet(K)		tet(K)	tet(K)	tet(K)	tet(K)
	tet(L)	tet(L)	tet(L)	tet(L)	tet(L)	tet(L)	tet(L)	tet(L)
	tet(M)	tet(M)	tet(M)	tet(M)	tet(M)	tet(M)	tet(M)	tet(M)
	tet(S)	tet(S)			tet(S)	tet(S)
	vga(A)LC		vga(A)LC				vga(A)LC	vga(A)LC
	vga(a)V	vga(A)V	vga(a)V	vga(A)V		vga(A)V	vga(A)V
	vga(E)	vga(E)			vga(E)	vga(E)	vga(E)	vga(E)
Klebsiella	mcr-6.1	/	/	/	mcr-6.1		/	/
Acinetobacter	aac(3)-IIa		aac(3)-IIa
	aac(3)-IId	aac(3)-IId	aac(3)-IId	aac(3)-IId		aac(3)-IId
	aac(3)-IV		aac(3)-IV				aac(3)-IV
	ant(2'')-Ia		ant(2'')-Ia	ant(2'')-Ia	ant(2'')-Ia	ant(2'')-Ia
	aph(3')-VIa						aph(3')-VIa
	blaCARB-2		blaCARB-2	blaCARB-2	blaCARB-2	blaCARB-2	blaCARB-2	blaCARB-2
	blaCTX-M-55		blaCTX-M-55
	blaDHA-1		blaDHA-1	blaDHA-1		blaDHA-1
	blaDHA-27		blaDHA-27
	blaOXA-164			blaOXA-164
	blaOXA-276			blaOXA-276
	blaOXA-284				blaOXA-284
	blaOXA-360							blaOXA-360
	blaOXA-58	blaOXA-58	blaOXA-58	blaOXA-58	blaOXA-58	blaOXA-58	blaOXA-58	blaOXA-58
	blaTEM-1B		blaTEM-1B
	dfrA1	dfrA1	dfrA1	dfrA1	dfrA1	dfrA1	dfrA1
	dfrA16		dfrA16	dfrA16	dfrA16	dfrA16	dfrA16	dfrA16
	qnrS1		qnrS1
	sul1		sul1	sul1	sul1	sul1	sul1	sul1
	sul2	sul2	sul2	sul2	sul2	sul2	sul2	sul2
	tet(39)	tet(39)	tet(39)	tet(39)	tet(39)	tet(39)	tet(39)	tet(39)
	tet(X)			tet(X)
	tet(X3)		tet(X3)	tet(X3)
	tet(X4)	tet(X4)	tet(X4)	tet(X4)	tet(X4)	tet(X4)	tet(X4)	tet(X4)
	tet(X5)					tet(X5)	tet(X5)
	tet(X6)	tet(X6)	tet(X6)	tet(X6)	tet(X6)	tet(X6)	tet(X6)
	tet(Y)		tet(Y)	tet(Y)
Pseudomonas		/	/	/	/	/	/	/
Enterobacter		/	/	/	/	/	/	/

## Sheet: Table S4
Table S4. Plasmids identified by Metagenomic analysis
No.	Name of plasmid	Nearest NCBI Accession No.	Predicted AMR genes	Host organism	Detected Farms
1	pACK4	NC_013033		Staphylococcus simulans	4
2	pRIVM4390	MH785256	catA, str	Staphylococcus aureus	3, 8
3	pS0385-2	AM990994	str	Staphylococcus aureus	4, 7
4	pSWS118	KM276079	catA	Staphylococcus chromogenes	4
5	p2_90	CP024410	blaI, blaPC1, blaR1, blaZ	Staphylococcus epidermidis	3, 5, 7, 8
6	unnamed2	CP041007	blaI, blaR1	Salmonella enterica	8
7	pvSw4	CP003673		Staphylococcus warneri	5
8	pC02	CP012121		Staphylococcus aureus	9
9	9730769-3 plasmid	JF968541	erm(C)	Staphylococcus hyicus	6, 8
10	pJJ1886_3	NC_022662		Escherichia coli	6
11	pCHL5009T-102k-mcr3	CP032937	aac(3)-IId, blaCTX-M-55, catA2, erm(B), fosA4, mcr-3.5, mph(A)	Escherichia coli	6
12	pE2865-3	AP018811		Escherichia coli	6
13	pSK103	GQ900463	str	Staphylococcus epidermidis	4
14	pCE-R2-11-0435_92	CP016520	blaTEM-1	Salmonella enterica	6
15	unnamed10	CP027495		Staphylococcus aureus	9
16	pCVM21538	CP009563	erm(42), tet(M), tet(X4)	Salmonella enterica	6
17	pYPE3-114k	CP041451		Escherichia coli	6
18	pSH108	CP013912	blaI, blaR1, blaZ	Staphylococcus haemolyticus	5
19	pSle-341Lar	MH423314	aadD1, ant(9)-Ia, aph(3')-IIIa, blaI, blaR1, blaZ, erm(A), lsa, str, tet(L)	Mammaliicoccus lentus	5, 6
20	SAP107B	NC_013382		Staphylococcus epidermidis	3
21	p2_BE2-5	CP032988	aadA1, aadA2, blaTEM, cmlA1, dfrA12, mef(B), qnrS, sul3, tet(A)	Escherichia coli	6
22	pP541	CP035006		Staphylococcus aureus	7
23	pSch-734Lar	MH431899	blaI, blaZ, erm(B), tet(L)	Staphylococcus chromogenes	9
24	pS39-3	CP045558		Citrobacter spp.	4
25	unnamed3	CP043022		Escherichia coli	6
26	pSa4-CIP	MG874042	aac(3)-IId, aac(3)-Iva, aadA1, aadA2, aadA25, aph(3')-Ia, aph(4)-Ia, blaCTX-M-55, blaTEM, blaTEM-1, blaTEM-103, cmlA1, dfrA12, mcr-1.1, mef(B), mph, sul3	Salmonella spp.	6
27	p_4_95	CP024441	aac(6')-Ie/aph(2'')-Ia, dfrG	Staphylococcus epidermidis	7, 8, 9
28	pE33L9	CP000044		Bacillus cereus	8
29	pACI-35f6	CP026413	floR	Acinetobacter spp.	4
30	p3_010030	CP029391		Acinetobacter defluvii	4, 6
31	p2_010062	CP033122		Acinetobacter wuhouensis	4
32	pM131-6	JX101643		Acinetobacter spp.	3
33	p9_010034	CP032277	mph(E), msr(E)	Acinetobacter spp.	5
34	p4_010030	CP029392		Acinetobacter defluvii	8
35	unnamed1	CP030655	aac(6')-Ie/aph(2'')-Ia, aph(2'')-Ia, cfr, tet(M)	Staphylococcus aureus	6, 2
36	p12-00322	KM521836	cfr, lsa(B)	Staphylococcus epidermidis	4
37	p131A	KX712120	vga(A)-LC	Staphylococcus haemolyticus	4, 5, 6, 8
38	RCS86_pI	LT985307	sul2	Escherichia coli	4
39	pJMA-1	KP164834	blaROB	Haemophilus parasuis	3
40	APP7_A	NC_010942	blaROB	Actinobacillus pleuropneumoniae	7
41	pRIVM1076	CP013624		Staphylococcus aureus	6
42	pPTDrAP2c	CP029170		Staphylococcus aureus	9
43	unnamed3	CP027181	aadA27, ant(2'')-Ia	Acinetobacter baumannii	3, 4, 6, 7, 8
44	pRIVM4296	CP013626		Staphylococcus aureus	3, 4, 8, 9
45	pRIVM1295-2	MH785226		Staphylococcus aureus	7
46	pNVH01	NC_004562		Staphylococcus aureus	7
47	pSALNT2	CP042007		Staphylococcus aureus	3, 4
48	pLAG	KY264168	aac(6')-Ie, aac(6')-Ie/aph(2'')-Ia, aadD1, ant(6)-Ia, dfrG, lnu(B), lsa(E), spw, cmlA1, tet(M)	Enterococcus faecalis	6, 9
49	unnamed2	CP014120		Staphylococcus epidermidis	8
50	p1_010052	CP032138	aph(3'')-Ib, aph(6)-Id, mph(E), msr(E), sul2, tet(39)	Acinetobacter spp.	3, 4, 6, 9
51	unnamed2	CP033846		Klebsiella oxytoca	6
52	unnamed1	CP013981		Staphylococcus equorum	4, 5, 6
53	pY13	KR936172	ant(6)-Ia, erm(A), lnu(B), lsa(E), optrA, spw	Enterococcus faecium	3
54	pKM0218	MF477836	aac(6')-Ie/aph(2'')-Ia, bla, fexA, mecB, tet(S)	Macrococcus canis	3
55	pNTUH_3874 DNA	LC102479	ant(6)-Ia, aph(3')-IIIa, erm(B), sat4	Staphylococcus aureus	9
56	pPL10	AF036712		Bacillus pumilus	3
57	pTA1040	U32378		Bacillus subtilis	6
58	pBP-33.4	MH539889		Bacillus pumilus	3
59	pLHM10-1	MH938807	tet(X4)	Escherichia coli	3
60	unnamed4	CP040385		Escherichia coli	4
61	pQEL231	KP205272		Escherichia coli	6
62	pACI-c6b4	CP026417	mph(E), msr(E), tet(39)	Acinetobacter spp.	3
63	pKCRI-49-1	LR026974	mph(E), msr(E)	Acinetobacter baumannii	4
64	p1_010005	CP032127	aac(3)-IId, ant(3'')-IIa, aph(3')-Ia, mph(E), msr(E), tet(39)	Acinetobacter chinensis	5
65	unnamed1	CP032136	mph(E), msr(E), tet(39)	Acinetobacter haemolyticus	7
66	pLEW279a	DQ390458	tet(33)	Corynebacterium spp.	3
67	pYY76-1-2	CP040929	aadA2, lnu(F), mcr-3.5, qnrS, tet(X4)	Escherichia coli	6
68	pTR1	KJ187751	blaCTX-M, mcr-3	Klebsiella pneumoniae	6
69	pSE-12228-01	NC_005008	tet(K)	Staphylococcus epidermidis	3
70	pS0385-1	AM990993	tet(K)	Staphylococcus aureus	5
71	pKH17	NC_010284	tet(K)	Staphylococcus aureus	6
72	pCTN1046	CP007650	aac(6')-Ie/aph(2'')-Ia, aadD1, ant(6)-Ia, lnu(B), lsa(E), spw, tet(M)	Lactobacillus salivarius	8, 9
73	pJA144188	FN825254	aac(3)-Iva, aadA3, aadA8, ant(2'')-Ia, aph(3'')-Ib, aph(3')-Ia, aph(4)-Ia, aph(6)-Id, blaROB, cmx, erm(X), sul1	Corynebacterium resistens	3, 6
74	p13P477T-9	CP021101		Escherichia coli	6
75	unnamed5	CP027424	erm(C)	Staphylococcus cohnii	4
76	pUB110dB	X03408	aadD1	Staphylococcus aureus	8
77	pRIVM1183	CP013627	erm(T), str, tet(L)	Staphylococcus aureus	3
78	pBA0161	KY662247	aadD1, str, tet(L)	Staphylococcus aureus	7, 9
79	pUB110	M19465	aadD1, bleO, erm(T)	Staphylococcus aureus	8
80	pSALNP9	CP042083	aadD1, tet, tet(L)	Staphylococcus aureus	3
81	pBSDMV9	NC_015509	tet(L)	Bhargavaea cecembensis	8
82	pSI01	JX275965	mecI, mecR1, tet(S)	Streptococcus infantis	8, 9
83	pAI01	CP044019		Acinetobacter indicus	4
84	unnamed2	CP038646		Acinetobacter baumannii	3
85	pNDM-GJ02	KT965093	blaDHA-1, floR, sul1	Acinetobacter towneri	4
86	unnamed2	CP038502		Acinetobacter baumannii	6
87	pALWEK1.1	KX528688		Acinetobacter lwoffii	5, 9
88	p1AsACE	CP015616		Acinetobacter schindleri	4, 6
89	pALWEK1.1	CP032102	ant(3'')-IIa, sul2	Acinetobacter lwoffii	7
90	pMCR3_025943	CP027203	mcr-3.5	Escherichia coli	6
91	unnamed1	CP024844	erm(B)	Streptococcus iniae	7
92	19s-pEI3	NC_020280	ant(2'')-Ia, aph(3')-Ia	Edwardsiella ictaluri	3
93	pL100-5	CP034749		Escherichia coli	6
94	pKKS49	NC_019149		Staphylococcus aureus	3
95	unnamed1	CP035295		Staphylococcus saprophyticus	4, 6
96	pBNF01A	KT359373		Staphylococcus haemolyticus	6
97	pAQZ2	MK046688		Staphylococcus epidermidis	7
98	CR01	LN866850		Staphylococcus capitis	8
99	pKP13a	CP003996		Klebsiella pneumoniae	4
100	pSSLNP162	CP041918		Mammaliicoccus sciuri	9
101	p3_010055	CP032282	mph(E)	Acinetobacter spp.	6, 8
102	p7_010062	CP033127	mph(E), msr(E), tet(39)	Acinetobacter wuhouensis	6
103	p6_010030	CP029394		Acinetobacter defluvii	3
104	pM131-5	JX101644		Acinetobacter spp.	6
105	p2	CP023319		Priestia megaterium	9
106	R17 plasmid	CP015517		Enterococcus hirae	3
107	pSALNBL118	CP042023		Staphylococcus aureus	3, 4, 5, 6, 9
108	pOXA58_100020	CP027253	aac(3)-IId, aph(3'')-Ib, aph(6)-Id, sul1, sul2	Acinetobacter pittii	6
109	unnamed2	CP024583		Roseomonas spp.	9
110	pAR2	CP038024	floR	Acinetobacter radioresistens	4, 5, 6
111	pSALNP58	CP042092		Staphylococcus aureus	3
112	unnamed	CP012733		Shigella flexneri	6
113	p3_010005	CP032129		Acinetobacter chinensis	4, 8
114	p9_010062	CP033129		Acinetobacter wuhouensis	4, 7
115	unnamed	CP013748		Pseudarthrobacter sulfonivorans	7
116	p2_010005	CP032128	ant(3'')-IIa	Acinetobacter chinensis	4
117	pLMA7	KJ599675		Micrococcus spp.	3, 9
118	unnamed1	CP022317	cml, erm(36)	Brachybacterium spp.	3
119	pLFE1	NC_012628	erm(B)	Lactiplantibacillus plantarum	7, 8
120	pWo28-1	KX982171	fexA, aac(6')-Ie/aph(2'')-Ia	Mammaliicoccus sciuri	3, 8
121	pWo27-9	KX982169		Mammaliicoccus sciuri	7
122	pSEPI8573	KC222021	cfr, fexA	Staphylococcus epidermidis	4, 5
123	pSS-01	JF834909	ant(9)-Ia, erm(A), fexA	Staphylococcus cohnii	3, 7, 8
124	pSS-03	NC_016054	cfr, erm(C)	Staphylococcus arlettae	4
125	pNCT2_9	CP032537	arr	Priestia megaterium	3
126	pNCT2_10	CP032529		Priestia megaterium	4
127	pXZ10145.1	U85507	cmx	Corynebacterium glutamicum	5
128	pNCT2_3	CP032531		Priestia megaterium	3
129	pMOV1	CP011159		Moraxella ovis	7
130	pLMV7	NC_022599		Micrococcus spp.	7
131	unnamed	CP014079	mph, sul2	Escherichia coli	4
132	pCDerm35	MN462701		Corynebacterium diphtheriae	3
133	pSGAir0031	CP022320		Bacillus altitudinis	3
134	punnamed3	CP034391		Escherichia coli	6
135	pPI-1 DNA	AB125341	aadD1, tet(L)	Staphylococcus warneri	3
136	pS0385-3	AM990995		Staphylococcus aureus	4
137	pMCCL2 DNA	AP009486	aac(6')-Ie/aph(2'')-Ia, cfr	Macrococcus caseolyticus	5
138	pARA5 DNA	AP019745		Acinetobacter radioresistens	4, 6
139	plasmid 1	CP003584	aac(6')-Ie/aph(2'')-Ia, ant(6)-Ia, dfrE, erm(B), tet(L), tet(M)	Enterococcus faecium	3
140	pHUV05-03	CP007679	blaI, blaZ	Staphylococcus aureus	4
141	pBGN_2	CP009718		Bacillus thuringiensis	6
142	pRIVM1183	CP013627	erm(T), str, tet(L)	Staphylococcus aureus	7, 8, 9
143	unnamed2	CP014115	str	Staphylococcus saprophyticus	7
144	unnamed2	CP014217		Acinetobacter baumannii	3
145	unnamed2	CP014237		Moraxella osloensis	7
146	pOXA58-AP_882	CP014479	blaOXA-58	Acinetobacter pittii	5
147	pRIVM6519-2	CP015175		Staphylococcus aureus	8
148	p1AsACE	CP015616	aph(3'')-Ib, aph(6)-Id, sul2, tet(39), tet(X5)	Acinetobacter schindleri	6
149	p1971.C01b	CP016859		Staphylococcus aureus	6
150	pSNJS1101	CP017467		Staphylococcus nepalensis	5
151	pStO2014-01	CP018777		Staphylococcus condimenti	6
152	pAHTJS1	CP018872	sul2, tet(39), tet(X5)	Acinetobacter haemolyticus	6
153	plasmid 7	CP018880	arr	Priestia megaterium	8
154	pSR04	CP019567		Staphylococcus aureus	8
155	pSTEC299_1	CP022280		Escherichia coli	6
156	p14EC017b	CP024136	aac(3)-IVa, aadA1, aph(4)-Ia, dfrA14	Escherichia coli	4
157	plasmid p	CP024189		Moraxella osloensis	9
158	unnamed1	CP024249		Escherichia coli	6
159	unnamed3	CP024587		Roseomonas spp.	9
160	unnamed5	CP024589		Roseomonas spp.	7
161	pLM8	CP024776		Bacillus thuringiensis	6
162	plasmid1	CP026617	cml, tet(39)	Acinetobacter spp.	6, 8
163	p1_005133	CP026748		Acinetobacter baumannii	6
164	pOXA58_100004	CP027249	aac(3)-IId, aadA1, aadA2, aph(3')-Ia, blaCARB-2, cmlA6, dfrA16, sul1	Acinetobacter pittii	5
165	pOXA58_100020	CP027253		Acinetobacter pittii	4
166	unnamed10	CP027495	fexA	Staphylococcus aureus	5
167	unnamed10	CP027495	ant(6)-Ia, blaI, blaR1, blaZ, lnu(B), lsa(E), spw	Staphylococcus aureus	7
168	unnamed10	CP027495	ant(6)-Ia, erm(C), lnu(B), spw	Staphylococcus aureus	7
169	unnamed10	CP027495		Staphylococcus aureus	7
170	p4_010045	CP028559		Acinetobacter spp.	4
171	p2_005046	CP028570		Acinetobacter pittii	6
172	p3-H9	CP029182	aac(3)-IId	Escherichia coli	4
173	p4_010030	CP029392	mph(E), msr(E)	Acinetobacter defluvii	6
174	p5_010030	CP029393		Acinetobacter defluvii	4
175	pCSF41498_2	CP030248		Staphylococcus epidermidis	8
176	unnamed1	CP031272		Staphylococcus caprae	6
177	p5_010060	CP031713		Acinetobacter wuhouensis	4
178	p3_010005	CP032129		Acinetobacter chinensis	4, 8
179	pOXA58_010005	CP032133	blaOXA-58	Acinetobacter chinensis	6, 7, 8
180	p1_010052	CP032138	mph, mph(E), msr(E), sul2	Acinetobacter spp.	6
181	p6_010034	CP032274		Acinetobacter spp.	6
182	p3_010055	CP032282		Acinetobacter spp.	3, 7
183	p4_010055	CP032283		Acinetobacter spp.	3
184	pNCT2_1	CP032528		Priestia megaterium	3
185	pNCT2_6	CP032534		Priestia megaterium	3
186	pNCT2_7	CP032535		Priestia megaterium	3
187	unnamed2	CP033100	aadD1, tet(L)	Staphylococcus warneri	8
188	p9_010062	CP033129		Acinetobacter wuhouensis	6
189	pAba7835a	CP033244		Acinetobacter baumannii	4
190	p2012N21-164-2	CP033537	aph(3'')-Ib, aph(3')-Ia, aph(6)-Id, floR, mph, sul2, tet(39)	Acinetobacter pittii	3
191	p2012N21-164-2	CP033537	aac(3)-IId, aadA1, aadA15, aph(3'')-Ib, aph(3')-Ia, aph(6)-Id, blaOXA-58, mph(E), msr(E)	Acinetobacter pittii	3
192	unnamed3	CP033751		Acinetobacter baumannii	8
193	unnamed2	CP033846		Klebsiella oxytoca	6
194	pP541	CP035004	erm(C)	Staphylococcus aureus	7, 9
195	unnamed1	CP035295	aac(6')-Ie/aph(2'')-Ia, ant(6)-Ia, lnu(B), lsa(E), spw, aadD1, tet(L)	Staphylococcus saprophyticus	7, 9
196	p5_060092	CP035940		Acinetobacter cumulans	4
197	pEH_mcr4.3	CP038261	mcr-4	Acinetobacter baumannii	6
198	unnamed1	CP038501		Acinetobacter baumannii	4
199	pTG22627	CP039521		Acinetobacter baumannii	4
200	unnamed	CP039760	aadD1, bleO, lsa	Staphylococcus aureus	6
201	punnamed1	CP040746		Bacillus altitudinis	3
202	pAB17H194-1	CP040912	aac(3)-IId	Acinetobacter pittii	4
203	pAB17H194-1	CP040912		Acinetobacter pittii	6
204	pAB17H194-1	CP040912	aadA1, aadA2, aph(3'')-Ib, aph(3')-Ia, aph(6)-Id, blaCARB-2, cmlA6, dfrA, mph, sul1, sul2, tet(X4)	Acinetobacter pittii	6
205	unnamed	CP041516		Priestia aryabhattai	9
206	pSALNP58	CP042089	aac(6')-Ie/aph(2'')-Ia	Staphylococcus aureus	3, 9
207	pTS4586	CP042206		Acinetobacter baumannii	4
208	pAI01	CP044019	aac(3)-IId	Acinetobacter indicus	6
209	pABIR	EU294228	floR, mph(E), msr(E)	Acinetobacter baumannii	5
210	SAP084A	GQ900436		Staphylococcus aureus	8
211	SAP099B	GQ900449		Staphylococcus aureus	5
212	plasmid E	HE616532		Shigella sonnei	6
213	plasmid 1	HG813246		Staphylococcus epidermidis	5, 8
214	pM131-2	JX101647	aph(3'')-Ib, aph(3')-Ia, aph(6)-Id, blaOXA-58, dfrA1, mph, mph(E), msr(E), sul2, tet(Y)	Acinetobacter spp.	4
215	pBA64	JX134061		Bacillus safensis	3
216	pIBB-JZK	KF278750		Lactococcus lactis	3
217	pXD5	KJ645709	aac(6')-Ie/aph(2'')-Ia, ant(6)-Ia, lsa(E), spw	Enterococcus faecium	3
218	pSM39	KJ756353	aph(3')-IIIa, blaI, blaPC1, blaR1, blaZ, tet(L)	Staphylococcus aureus	8
219	pHS33	KP143090	aph(3'')-Ib, aph(6)-Id	Escherichia coli	3
220	pNDM-GJ02	KT965093	blaDHA-1, floR, sul1	Acinetobacter towneri	5
221	pKP2442_7c331	KX434882		Klebsiella pneumoniae	8
222	pALWED3.1	KX528687	sul2, tet(39), tet(X5)	Acinetobacter lwoffii	9
223	pALWEK1.1	KX528688		Acinetobacter lwoffii	5, 7, 8
224	p131A	KX712120		Staphylococcus haemolyticus	8
225	pLAG	KY264168	ant(6)-Ia, dfrG, erm(Y), lnu(B), lsa(E), mph(C), msr(A), spw, tet(L)	Enterococcus faecalis	7
226	pLAG	KY264168	aac(6')-Ie/aph(2'')-Ia, aadD1, ant(6)-Ia, lnu(B), lsa(E), spw, tet(L)	Enterococcus faecalis	7
227	pBA01611	KY662247	aadD1, tet	Staphylococcus aureus	6
228	pBA01611	KY662247	catA, tet(L)	Staphylococcus aureus	3
229	pBA01611	KY662247	tet(L)	Staphylococcus aureus	3
230	pNTUH_3874 DNA	LC102479	aac(6')-Ie/aph(2'')-Ia, dfrE, erm(B)	Staphylococcus aureus	9
231	pNTUH_3874 DNA	LC102479	aac(6')-Ie/aph(2'')-Ia, dfrE, erm(B), tet(K)	Staphylococcus aureus	7
232	pNTUH_3874 DNA	LC102479	dfrE, erm(47)	Staphylococcus aureus	7
233	pNDM-32	LN833432		Acinetobacter baumannii	4
234	plasmid: II	LN865144		Acinetobacter baumannii	8
235	pKCRI-43-1	LR026973		Acinetobacter baumannii	6
236	pKCRI-49-1	LR026974	mph(E), msr(E)	Acinetobacter baumannii	6
237	pKCRI-49-1	LR026974	mph(E), msr(E)	Acinetobacter baumannii	6
238	plasmid: _1	LS423453		Candidatus Nitrotoga	8
239	pAb244_7	MG520098		Acinetobacter baumannii	6
240	pNVH01	NC_004562		Staphylococcus aureus	8
241	pSE-12228-06	NC_005003		Staphylococcus epidermidis	8
242	pAP3.9	NC_010983		Alpha proteobacterium endosymbiont	9
243	p6148	NC_011795	aph(3''), aph(6)-Id, sul2	Escherichia coli	5
244	pLFE1	NC_012628	erm(B)	Lactiplantibacillus plantarum	3
245	SAP018B	NC_013388		Staphylococcus spp.	4
246	pACK5	NC_015176		Staphylococcus simulans	3
247	pBSDMV9	NC_015509	aadD1, ant(6), aph(2'')-IIIa, tet(L)	Bhargavaea cecembensis	8
248	pKKS49	NC_019149	vga(E)	Staphylococcus aureus	3, 4, 6, 7, 8
249	unnamed2	NC_022228		Staphylococcus aureus	7
250	pMC1	NC_023287	mphN	Exiguobacterium spp.	9
251	pMC1	NC_023287	ant(9)-Ia, dfrE, erm(A), erm(B), fexA, lsa, mphN, tet(L)	Exiguobacterium spp.	9
